# Supplementary material for: Convergent evolution of distinct D-ribulose utilisation pathways in attaching and effacing pathogens
Source: Nat Commun. 2025 Jul 29;16:6976. doi: 10.1038/s41467-025-62476-5 (PMC12307932; doi:10.1038/s41467-025-62476-5)
Supplement: Supplementary file 4 — Source Data [file 41467_2025_62476_MOESM4_ESM.xlsx]

## Sheet: Figure 1d.
	Relative luminescence units (LUX/OD600)
Time (h)	N/C			D-ribulose			ʟ-arabinose			D-xylose			D-ribose
0	113.22	126.84	86.87	80.94	128.34	86.91	82.76	77.35	91.7	119.9	86.79	94.59	91.14	84.59	72.93
	147.83	58.82	89.91	98.19	70.64	61.64	52.63	76.24	86.37	81.89	66.23	68	80.5	77.89	78.77
	116.33	57.06	58.97	88.09	49.46	54.72	42.05	76.66	84.11	113.69	73.29	57.03	53.1	50.91	77.09
1	55	27.84	58.39	74.63	79.58	80.36	50.68	50.46	56.63	53.33	72.26	56.07	43.76	51.24	50.42
	53.5	54.32	57.2	72.87	77.72	53.62	50.83	49.42	55.22	77.22	23.24	55.66	42.74	39.71	48.94
	77.25	52.63	55.94	98.97	105.71	135.31	49.75	48.37	26.86	50.15	45.28	54.67	51.5	48.66	47.54
2	74.17	50.68	53.72	166.09	127.1	210.88	72.29	46.64	51.75	72.7	21.83	79.47	40.5	90.03	68.29
	95.6	71.57	50.7	207.56	196.93	246.32	95.93	66.52	73.5	96.12	62.35	75.06	99.05	137.34	111.91
	111.15	117.74	124	273.92	387.15	457.72	92.8	109.7	143.13	67.95	86.18	126.38	142.2	178.44	149.2
3	86.66	92.18	120.11	246.82	258.36	351.47	112.52	85.44	93.98	66.72	60.52	123.26	139.52	150.45	144.2
	83.86	110.36	94.06	201.51	280.16	390.86	88.65	103.75	91.27	65.29	59.07	120.62	136.28	170.18	141.17
	82.13	87.26	91.95	198.86	320.09	334.29	86.63	81.43	110.16	88.75	38.73	118.64	133.86	142.34	137.29
4	56.94	84.55	63.56	214.68	309.28	387.81	83.98	78.54	106.71	41.17	56.55	66.86	128.88	119.05	133.17
	77.33	121.79	106.79	211.1	324.04	420.59	80.8	94.4	103.4	60.26	55.56	134.2	145.81	156.01	150.65
	92.12	116.54	102.24	265.66	413.91	499.36	115.66	126.14	138.26	79.42	53.44	127.81	161.55	149.12	161.15
5	88.8	112.63	97.98	255.92	454.69	479.85	111.45	105.14	133.75	75.78	51.53	124.08	176.94	162.27	140.53
	117.61	126.47	132.06	317.56	417.68	463.05	125.44	119.34	111.45	81.17	49.67	120.33	171.57	175.44	152.59
	114.64	124.53	151.06	324.07	444.71	466.59	122.19	153.34	148.5	79.59	98.48	135.86	166.12	154.82	182.06
6	111.54	122.37	128.43	313.73	396.76	438.57	103.55	128.82	109.5	98.59	64.62	114.37	183.05	155.82	165.86
	92.66	102.89	108.5	312.83	419.11	480.77	138.81	115.13	126.28	93.96	77.6	130.46	174.89	190.58	165.55
	90.02	117.91	110.97	300.79	389.43	471.06	139.16	151.23	147.41	89.91	89.33	129.56	161.9	189.94	154.85
7	87.74	141.4	114.85	307.73	417.56	493.01	118.69	137.63	122.23	89.24	72.86	129.01	175.79	178.71	178.06
	114.73	91.08	152.92	262.11	439.68	492.22	89.08	151.35	148.5	84.3	70.14	133.3	157.84	185.24	150.24
	104.82	119.67	117.58	236.99	425.53	496.02	104.71	149.97	167.01	103.23	96.15	96.98	209.15	203.09	159.45
8	140.65	155.07	154.7	505.41	465.89	1050.94	91.61	135.35	166.32	103.78	122.59	135.83	189.31	240.8	174.59
	101.89	135.89	154.27	518.89	845.55	1490.24	101.71	187.28	150.97	99.28	104.24	125.06	227.46	259.7	221.25
	101.19	186.61	158.42	813.94	1532.73	2150.65	143.59	140.02	190.48	116.2	145.72	184.43	355.82	298.51	244.05
9	109.02	163.98	196.14	1320.61	2092.67	2787.34	174.83	141.56	170.01	131.49	135.28	206.3	377.96	354.61	261.94
	110	187.79	220.39	1656.71	2617.71	2968.88	196.05	160.09	193.93	133.37	142.09	220.65	380.04	397.44	301.43
	110.97	169.87	199.76	1890.41	3050.33	3267.37	225.96	176.69	175.77	123.81	135.72	261.18	472.03	389.87	341.7
10	85.57	180.92	181.82	1955.79	3114.62	3301.26	222.66	160.46	158.18	107.59	113.94	259.4	503.45	495.47	435.43
	109.45	204.82	200.53	2204.38	3609.12	3869.41	212.52	160.27	192.49	137.58	131.82	275.63	502.3	612.7	467.68
	96.81	229.08	222.16	2268.47	3571.73	3857.75	190.6	178.57	196.33	127.62	120	272.15	646.74	697.93	537.77
11	108.01	249.23	237.96	1879.47	3696.84	3101.54	228.33	233.16	196.64	115.35	128.34	270.5	676.56	743.85	646.1
	97.01	267.36	239.72	1796.88	3142.1	2643.96	216.94	196.08	255.76	114.46	104.53	284.47	721.13	832.65	642.24
	102.33	231.84	239.57	1695.75	2458.21	2606.34	224.63	195.74	195.28	99.99	123.41	268.53	834.03	907.62	723.44
12	85.69	251.08	240	1635	2310.69	2646.58	244.94	213.25	251.4	107.91	101.91	269.11	929.66	973.8	724.98
	82.63	307.79	220.14	1575.46	2435.34	2628.87	245.71	231.96	233.35	103.89	110.78	294.56	884.84	931.86	753.15
	84.38	324.75	241.2	1433.63	2241.31	2600.52	246.1	231.56	211.77	98.27	112.37	269.22	945.43	999.21	774.62
13	88.05	284.93	269.69	1481.26	2216.65	2434.27	264.44	231.16	269.52	106.91	92.11	296.73	919.08	1044.39	825.82
	90.76	306.56	294.36	1382.71	2205.42	2451.68	265.49	284.33	268.27	107.48	105	281.3	896.28	1101.89	879.42
	83.14	325.75	257.33	1387.87	2246.96	2632.59	255.92	245.9	305.53	106.2	98.7	272.27	892.72	1059.4	912.1
14	104.03	343.45	309.91	1424.06	2070	2404.3	236.82	282.25	323.76	104.35	86.25	256.41	885.44	961.54	634.64
	96.45	380.98	309.31	1261.97	2001.49	2341.03	255.16	299.1	304.14	90.88	93.85	296.09	608.57	767.07	545.95
	95.69	380.75	343.22	1274.63	1990	2263.62	215.41	298.93	321.31	89.85	87.04	271.8	621.39	684.02	518.28
15	86.96	381.33	307.35	1260.66	1899.76	2066.13	244.78	296.34	336.54	97.36	94.37	270.5	605.35	682.45	528.74

## Sheet: Figure 1e.
Time (h)	C. rodentium (No carbon)			C. rodentium + D-ribulose			∆rbl + D-ribulose			∆rbl + pSU-rbl + D-ribulose
0	0.06	0.047	0.07	0.042	0.054	0.045	0.042	0.042	0.074	0.033	0.057	0.054
	0.075	0.061	0.083	0.057	0.071	0.044	0.055	0.062	0.071	0.049	0.064	0.093
	0.068	0.064	0.081	0.056	0.072	0.044	0.053	0.061	0.079	0.051	0.06	0.125
1	0.067	0.066	0.081	0.057	0.073	0.043	0.053	0.062	0.086	0.051	0.058	0.084
	0.066	0.072	0.08	0.057	0.071	0.045	0.049	0.064	0.092	0.05	0.061	0.088
	0.067	0.07	0.084	0.057	0.075	0.045	0.047	0.063	0.093	0.061	0.06	0.071
2	0.064	0.07	0.08	0.056	0.073	0.047	0.052	0.065	0.088	0.06	0.073	0.074
	0.064	0.068	0.078	0.056	0.077	0.046	0.047	0.064	0.086	0.067	0.07	0.069
	0.062	0.068	0.076	0.05	0.077	0.05	0.049	0.059	0.085	0.055	0.067	0.063
3	0.062	0.068	0.076	0.051	0.078	0.05	0.056	0.058	0.08	0.065	0.06	0.074
	0.062	0.065	0.075	0.052	0.078	0.053	0.053	0.057	0.078	0.065	0.061	0.063
	0.06	0.065	0.074	0.052	0.078	0.057	0.052	0.058	0.078	0.077	0.076	0.063
4	0.06	0.063	0.074	0.053	0.082	0.059	0.049	0.057	0.08	0.081	0.073	0.066
	0.061	0.068	0.073	0.056	0.08	0.061	0.068	0.061	0.082	0.091	0.086	0.065
	0.059	0.064	0.071	0.059	0.08	0.065	0.052	0.064	0.082	0.102	0.09	0.077
5	0.057	0.066	0.072	0.06	0.082	0.069	0.047	0.062	0.087	0.115	0.1	0.093
	0.06	0.064	0.071	0.064	0.087	0.075	0.048	0.06	0.084	0.118	0.146	0.1
	0.059	0.061	0.07	0.068	0.089	0.081	0.047	0.06	0.081	0.172	0.182	0.145
6	0.057	0.061	0.068	0.075	0.094	0.085	0.045	0.067	0.082	0.256	0.276	0.198
	0.059	0.06	0.068	0.105	0.098	0.093	0.055	0.065	0.085	0.321	0.284	0.299
	0.056	0.063	0.068	0.121	0.112	0.121	0.043	0.061	0.083	0.3	0.274	0.278
7	0.058	0.06	0.068	0.148	0.139	0.171	0.044	0.059	0.078	0.277	0.302	0.318
	0.058	0.059	0.068	0.162	0.152	0.191	0.046	0.055	0.08	0.296	0.307	0.251
	0.057	0.061	0.068	0.192	0.165	0.196	0.042	0.055	0.081	0.313	0.297	0.309
8	0.053	0.059	0.067	0.175	0.188	0.227	0.04	0.056	0.075	0.292	0.24	0.366
	0.053	0.058	0.069	0.183	0.192	0.222	0.042	0.054	0.079	0.268	0.198	0.377
	0.053	0.055	0.068	0.244	0.23	0.278	0.038	0.055	0.08	0.261	0.201	0.304
9	0.052	0.058	0.068	0.23	0.277	0.28	0.041	0.053	0.08	0.26	0.197	0.202
	0.052	0.058	0.068	0.229	0.25	0.25	0.048	0.055	0.079	0.272	0.192	0.202
	0.052	0.057	0.069	0.228	0.236	0.227	0.05	0.053	0.077	0.214	0.201	0.193
10	0.052	0.057	0.068	0.223	0.231	0.261	0.046	0.053	0.075	0.201	0.188	0.201
	0.052	0.058	0.068	0.269	0.229	0.278	0.046	0.054	0.074	0.212	0.193	0.215
	0.051	0.056	0.069	0.217	0.239	0.338	0.048	0.051	0.078	0.203	0.19	0.19
11	0.053	0.054	0.07	0.231	0.255	0.353	0.048	0.052	0.078	0.204	0.221	0.176
	0.051	0.052	0.067	0.221	0.296	0.336	0.049	0.049	0.079	0.2	0.189	0.206
	0.052	0.054	0.068	0.218	0.256	0.239	0.05	0.05	0.078	0.202	0.2	0.209
12	0.05	0.053	0.066	0.215	0.295	0.333	0.048	0.049	0.079	0.21	0.217	0.184
	0.05	0.051	0.066	0.215	0.252	0.324	0.105	0.049	0.078	0.205	0.208	0.224
	0.05	0.051	0.068	0.212	0.258	0.315	0.05	0.049	0.093	0.205	0.218	0.211
13	0.05	0.053	0.065	0.209	0.245	0.266	0.052	0.051	0.075	0.204	0.203	0.208
	0.049	0.05	0.065	0.21	0.214	0.31	0.05	0.051	0.076	0.207	0.201	0.244
	0.051	0.047	0.066	0.208	0.302	0.308	0.05	0.049	0.074	0.208	0.213	0.201
14	0.05	0.051	0.066	0.205	0.266	0.299	0.05	0.049	0.074	0.202	0.202	0.199
	0.052	0.046	0.064	0.204	0.29	0.294	0.052	0.048	0.073	0.214	0.196	0.194
	0.052	0.045	0.065	0.205	0.233	0.252	0.05	0.047	0.079	0.209	0.208	0.466
15	0.049	0.045	0.062	0.203	0.274	0.239	0.053	0.047	0.079	0.204	0.206	0.223

## Sheet: Figure 2a.
	Concentration of L-arabinose													Concentration of D-ribulose
Temperature [°C]	7.5 mM	3.75 mM	1.875 mM	0.9375 mM	0.646875 mM	0.234375 mM	0.117188 mM	0.058594 mM	0.029297 mM	Buffer		Temperature [°C]	Buffer	7.5 mM	3.75 mM	1.875 mM	0.9375 mM	0.646875 mM
20	-0.000209	-0.000251	-0.000666	-0.000925	-0.001182	-0.001185	-0.000992	-0.000971	-0.001263	-0.001316		20	-0.001659	0.00019	0.000102	0.000611	5.9e-05	0.000285
20.05	-0.000205	-0.00025	-0.000664	-0.000922	-0.001177	-0.001182	-0.000993	-0.000974	-0.001262	-0.001314		20.026	-0.001659	0.000189	0.000102	0.000607	6.1e-05	0.000285
20.1	-0.000202	-0.00025	-0.000663	-0.000919	-0.001171	-0.001179	-0.000993	-0.000977	-0.001262	-0.001312		20.052	-0.001659	0.000188	0.000103	0.000603	6.3e-05	0.000285
20.151	-0.000198	-0.000249	-0.000662	-0.000916	-0.001166	-0.001177	-0.000994	-0.00098	-0.001261	-0.00131		20.078	-0.001659	0.000188	0.000104	0.000599	6.5e-05	0.000285
20.201	-0.000195	-0.000248	-0.00066	-0.000913	-0.00116	-0.001174	-0.000994	-0.000983	-0.00126	-0.001309		20.104	-0.001659	0.000187	0.000105	0.000596	6.7e-05	0.000285
20.251	-0.000191	-0.000248	-0.000659	-0.00091	-0.001155	-0.001171	-0.000995	-0.000986	-0.00126	-0.001307		20.13	-0.001659	0.000186	0.000105	0.000592	6.9e-05	0.000285
20.301	-0.000188	-0.000247	-0.000658	-0.000907	-0.001149	-0.001169	-0.000995	-0.000989	-0.001259	-0.001305		20.155	-0.001659	0.000186	0.000106	0.000588	7.1e-05	0.000285
20.351	-0.000184	-0.000247	-0.000656	-0.000904	-0.001144	-0.001166	-0.000996	-0.000991	-0.001258	-0.001303		20.181	-0.001659	0.000185	0.000107	0.000584	7.3e-05	0.000285
20.402	-0.000181	-0.000246	-0.000655	-0.000901	-0.001138	-0.001163	-0.000996	-0.000994	-0.001258	-0.001301		20.207	-0.001659	0.000184	0.000108	0.000581	7.5e-05	0.000285
20.452	-0.000178	-0.000246	-0.000654	-0.000898	-0.001133	-0.00116	-0.000997	-0.000997	-0.001257	-0.001299		20.233	-0.001659	0.000184	0.000108	0.000577	7.7e-05	0.000285
20.502	-0.000174	-0.000245	-0.000652	-0.000895	-0.001127	-0.001157	-0.000997	-0.001	-0.001256	-0.001297		20.259	-0.001659	0.000183	0.000109	0.000573	7.9e-05	0.000285
20.552	-0.000171	-0.000245	-0.000651	-0.000892	-0.001122	-0.001155	-0.000997	-0.001002	-0.001255	-0.001295		20.285	-0.001659	0.000182	0.00011	0.00057	8.1e-05	0.000285
20.602	-0.000167	-0.000245	-0.000649	-0.000889	-0.001117	-0.001152	-0.000998	-0.001005	-0.001255	-0.001293		20.311	-0.001659	0.000182	0.000111	0.000566	8.3e-05	0.000285
20.653	-0.000164	-0.000244	-0.000648	-0.000886	-0.001111	-0.001149	-0.000998	-0.001008	-0.001254	-0.001292		20.337	-0.001659	0.000181	0.000111	0.000562	8.5e-05	0.000285
20.703	-0.00016	-0.000244	-0.000646	-0.000883	-0.001106	-0.001146	-0.000998	-0.00101	-0.001253	-0.00129		20.363	-0.001659	0.00018	0.000112	0.000559	8.6e-05	0.000285
20.753	-0.000157	-0.000243	-0.000645	-0.00088	-0.0011	-0.001143	-0.000999	-0.001013	-0.001252	-0.001288		20.389	-0.001659	0.00018	0.000113	0.000555	8.8e-05	0.000286
20.803	-0.000154	-0.000243	-0.000643	-0.000878	-0.001095	-0.00114	-0.000999	-0.001016	-0.001251	-0.001286		20.415	-0.001659	0.000179	0.000113	0.000551	9e-05	0.000286
20.853	-0.00015	-0.000242	-0.000642	-0.000875	-0.00109	-0.001137	-0.000999	-0.001018	-0.001251	-0.001284		20.44	-0.001659	0.000178	0.000114	0.000548	9.2e-05	0.000286
20.904	-0.000147	-0.000242	-0.00064	-0.000872	-0.001085	-0.001134	-0.000999	-0.001021	-0.00125	-0.001282		20.466	-0.001659	0.000178	0.000115	0.000544	9.4e-05	0.000286
20.954	-0.000143	-0.000242	-0.000639	-0.000869	-0.001079	-0.001131	-0.001	-0.001023	-0.001249	-0.00128		20.492	-0.001659	0.000177	0.000116	0.00054	9.6e-05	0.000286
21.004	-0.00014	-0.000241	-0.000637	-0.000866	-0.001074	-0.001128	-0.001	-0.001026	-0.001248	-0.001278		20.518	-0.00166	0.000177	0.000116	0.000537	9.7e-05	0.000286
21.054	-0.000136	-0.000241	-0.000636	-0.000863	-0.001069	-0.001125	-0.001	-0.001028	-0.001247	-0.001276		20.544	-0.00166	0.000176	0.000117	0.000533	9.9e-05	0.000286
21.104	-0.000133	-0.00024	-0.000634	-0.00086	-0.001064	-0.001122	-0.001	-0.001031	-0.001246	-0.001274		20.57	-0.00166	0.000175	0.000118	0.000529	0.000101	0.000286
21.155	-0.00013	-0.00024	-0.000632	-0.000857	-0.001058	-0.001119	-0.001	-0.001033	-0.001245	-0.001272		20.596	-0.00166	0.000175	0.000118	0.000526	0.000103	0.000286
21.205	-0.000126	-0.00024	-0.000631	-0.000854	-0.001053	-0.001116	-0.001001	-0.001036	-0.001244	-0.00127		20.622	-0.00166	0.000174	0.000119	0.000522	0.000105	0.000286
21.255	-0.000123	-0.000239	-0.000629	-0.000851	-0.001048	-0.001113	-0.001001	-0.001038	-0.001243	-0.001268		20.648	-0.00166	0.000174	0.00012	0.000518	0.000106	0.000286
21.305	-0.00012	-0.000239	-0.000627	-0.000848	-0.001043	-0.00111	-0.001001	-0.00104	-0.001242	-0.001266		20.674	-0.00166	0.000173	0.00012	0.000515	0.000108	0.000287
21.355	-0.000116	-0.000238	-0.000626	-0.000846	-0.001038	-0.001107	-0.001001	-0.001043	-0.001241	-0.001264		20.699	-0.001661	0.000172	0.000121	0.000511	0.00011	0.000287
21.406	-0.000113	-0.000238	-0.000624	-0.000843	-0.001033	-0.001104	-0.001001	-0.001045	-0.00124	-0.001262		20.725	-0.001661	0.000172	0.000122	0.000508	0.000112	0.000287
21.456	-0.00011	-0.000238	-0.000622	-0.00084	-0.001028	-0.0011	-0.001001	-0.001048	-0.001239	-0.00126		20.751	-0.001661	0.000171	0.000123	0.000504	0.000113	0.000287
21.506	-0.000106	-0.000237	-0.000621	-0.000837	-0.001022	-0.001097	-0.001001	-0.00105	-0.001238	-0.001258		20.777	-0.001661	0.000171	0.000123	0.0005	0.000115	0.000287
21.556	-0.000103	-0.000237	-0.000619	-0.000834	-0.001017	-0.001094	-0.001002	-0.001052	-0.001237	-0.001256		20.803	-0.001661	0.00017	0.000124	0.000497	0.000117	0.000287
21.606	-0.0001	-0.000237	-0.000617	-0.000831	-0.001012	-0.001091	-0.001002	-0.001055	-0.001236	-0.001254		20.829	-0.001661	0.00017	0.000125	0.000493	0.000118	0.000287
21.657	-9.6e-05	-0.000236	-0.000615	-0.000828	-0.001007	-0.001088	-0.001002	-0.001057	-0.001235	-0.001252		20.855	-0.001662	0.000169	0.000125	0.00049	0.00012	0.000287
21.707	-9.3e-05	-0.000236	-0.000613	-0.000825	-0.001002	-0.001084	-0.001002	-0.001059	-0.001234	-0.00125		20.881	-0.001662	0.000168	0.000126	0.000486	0.000122	0.000287
21.757	-9e-05	-0.000236	-0.000612	-0.000822	-0.000998	-0.001081	-0.001002	-0.001061	-0.001232	-0.001248		20.907	-0.001662	0.000168	0.000127	0.000483	0.000123	0.000288
21.807	-8.6e-05	-0.000235	-0.00061	-0.000819	-0.000993	-0.001078	-0.001002	-0.001064	-0.001231	-0.001245		20.933	-0.001662	0.000167	0.000127	0.000479	0.000125	0.000288
21.857	-8.3e-05	-0.000235	-0.000608	-0.000816	-0.000988	-0.001075	-0.001002	-0.001066	-0.00123	-0.001243		20.959	-0.001662	0.000167	0.000128	0.000476	0.000127	0.000288
21.908	-8e-05	-0.000235	-0.000606	-0.000813	-0.000983	-0.001071	-0.001003	-0.001068	-0.001229	-0.001241		20.984	-0.001663	0.000166	0.000129	0.000472	0.000128	0.000288
21.958	-7.7e-05	-0.000234	-0.000604	-0.000811	-0.000978	-0.001068	-0.001003	-0.001071	-0.001227	-0.001239		21.01	-0.001663	0.000166	0.000129	0.000469	0.00013	0.000288
22.008	-7.3e-05	-0.000234	-0.000602	-0.000808	-0.000973	-0.001065	-0.001003	-0.001073	-0.001226	-0.001237		21.036	-0.001663	0.000165	0.00013	0.000465	0.000131	0.000288
22.058	-7e-05	-0.000234	-0.0006	-0.000805	-0.000969	-0.001062	-0.001003	-0.001075	-0.001225	-0.001235		21.062	-0.001663	0.000165	0.000131	0.000462	0.000133	0.000288
22.108	-6.7e-05	-0.000233	-0.000598	-0.000802	-0.000964	-0.001058	-0.001003	-0.001077	-0.001223	-0.001232		21.088	-0.001664	0.000164	0.000131	0.000458	0.000135	0.000289
22.159	-6.4e-05	-0.000233	-0.000596	-0.000799	-0.000959	-0.001055	-0.001003	-0.00108	-0.001222	-0.00123		21.114	-0.001664	0.000164	0.000132	0.000455	0.000136	0.000289
22.209	-6e-05	-0.000232	-0.000595	-0.000795	-0.000954	-0.001052	-0.001003	-0.001082	-0.001221	-0.001228		21.14	-0.001664	0.000163	0.000132	0.000451	0.000138	0.000289
22.259	-5.7e-05	-0.000232	-0.000593	-0.000792	-0.00095	-0.001049	-0.001004	-0.001084	-0.001219	-0.001226		21.166	-0.001665	0.000163	0.000133	0.000448	0.000139	0.000289
22.309	-5.4e-05	-0.000232	-0.000591	-0.000789	-0.000945	-0.001045	-0.001004	-0.001087	-0.001218	-0.001223		21.192	-0.001665	0.000162	0.000134	0.000444	0.000141	0.000289
22.359	-5.1e-05	-0.000231	-0.000588	-0.000786	-0.00094	-0.001042	-0.001004	-0.001089	-0.001216	-0.001221		21.218	-0.001665	0.000162	0.000134	0.000441	0.000142	0.000289
22.41	-4.8e-05	-0.000231	-0.000586	-0.000783	-0.000936	-0.001039	-0.001004	-0.001091	-0.001215	-0.001219		21.244	-0.001665	0.000161	0.000135	0.000437	0.000144	0.000289
22.46	-4.4e-05	-0.000231	-0.000584	-0.00078	-0.000931	-0.001036	-0.001004	-0.001093	-0.001213	-0.001217		21.269	-0.001666	0.000161	0.000136	0.000434	0.000145	0.00029
22.51	-4.1e-05	-0.00023	-0.000582	-0.000777	-0.000927	-0.001032	-0.001004	-0.001096	-0.001212	-0.001214		21.295	-0.001666	0.00016	0.000136	0.00043	0.000147	0.00029
22.56	-3.8e-05	-0.00023	-0.00058	-0.000774	-0.000922	-0.001029	-0.001004	-0.001098	-0.00121	-0.001212		21.321	-0.001666	0.00016	0.000137	0.000427	0.000148	0.00029
22.61	-3.5e-05	-0.000229	-0.000578	-0.00077	-0.000918	-0.001026	-0.001004	-0.0011	-0.001208	-0.00121		21.347	-0.001667	0.000159	0.000137	0.000424	0.00015	0.00029
22.661	-3.2e-05	-0.000229	-0.000576	-0.000767	-0.000913	-0.001023	-0.001004	-0.001103	-0.001207	-0.001208		21.373	-0.001667	0.000159	0.000138	0.00042	0.000151	0.00029
22.711	-2.8e-05	-0.000229	-0.000574	-0.000764	-0.000909	-0.00102	-0.001004	-0.001105	-0.001205	-0.001205		21.399	-0.001667	0.000158	0.000139	0.000417	0.000153	0.00029
22.761	-2.5e-05	-0.000228	-0.000572	-0.000761	-0.000904	-0.001017	-0.001004	-0.001108	-0.001203	-0.001203		21.425	-0.001668	0.000158	0.000139	0.000413	0.000154	0.00029
22.811	-2.2e-05	-0.000228	-0.000569	-0.000757	-0.0009	-0.001014	-0.001004	-0.00111	-0.001202	-0.001201		21.451	-0.001668	0.000157	0.00014	0.00041	0.000156	0.000291
22.861	-1.9e-05	-0.000228	-0.000567	-0.000754	-0.000895	-0.00101	-0.001004	-0.001112	-0.0012	-0.001199		21.477	-0.001668	0.000157	0.000141	0.000407	0.000157	0.000291
22.912	-1.6e-05	-0.000227	-0.000565	-0.000751	-0.000891	-0.001007	-0.001004	-0.001115	-0.001198	-0.001197		21.503	-0.001669	0.000156	0.000141	0.000403	0.000159	0.000291
22.962	-1.2e-05	-0.000227	-0.000563	-0.000747	-0.000887	-0.001004	-0.001004	-0.001117	-0.001196	-0.001195		21.528	-0.001669	0.000156	0.000142	0.0004	0.00016	0.000291
23.012	-9e-06	-0.000226	-0.00056	-0.000744	-0.000882	-0.001001	-0.001004	-0.00112	-0.001195	-0.001193		21.554	-0.001669	0.000155	0.000142	0.000397	0.000161	0.000291
23.062	-6e-06	-0.000226	-0.000558	-0.00074	-0.000878	-0.000998	-0.001003	-0.001122	-0.001193	-0.001191		21.58	-0.00167	0.000155	0.000143	0.000393	0.000163	0.000291
23.112	-3e-06	-0.000226	-0.000556	-0.000737	-0.000874	-0.000996	-0.001003	-0.001125	-0.001191	-0.001189		21.606	-0.00167	0.000154	0.000143	0.00039	0.000164	0.000291
23.163	1e-06	-0.000225	-0.000554	-0.000734	-0.000869	-0.000993	-0.001003	-0.001127	-0.001189	-0.001187		21.632	-0.00167	0.000154	0.000144	0.000387	0.000166	0.000292
23.213	4e-06	-0.000225	-0.000551	-0.00073	-0.000865	-0.00099	-0.001002	-0.00113	-0.001187	-0.001185		21.658	-0.001671	0.000153	0.000145	0.000383	0.000167	0.000292
23.263	7e-06	-0.000224	-0.000549	-0.000727	-0.00086	-0.000987	-0.001002	-0.001132	-0.001185	-0.001183		21.684	-0.001671	0.000153	0.000145	0.00038	0.000168	0.000292
23.313	1.1e-05	-0.000224	-0.000546	-0.000723	-0.000856	-0.000984	-0.001001	-0.001135	-0.001183	-0.001181		21.71	-0.001671	0.000152	0.000146	0.000377	0.00017	0.000292
23.363	1.4e-05	-0.000224	-0.000544	-0.00072	-0.000851	-0.000981	-0.001001	-0.001137	-0.001181	-0.001179		21.736	-0.001672	0.000152	0.000146	0.000373	0.000171	0.000292
23.414	1.8e-05	-0.000223	-0.000542	-0.000717	-0.000847	-0.000979	-0.001	-0.00114	-0.00118	-0.001178		21.762	-0.001672	0.000151	0.000147	0.00037	0.000172	0.000292
23.464	2.1e-05	-0.000223	-0.000539	-0.000713	-0.000842	-0.000976	-0.000999	-0.001142	-0.001178	-0.001176		21.788	-0.001672	0.000151	0.000147	0.000367	0.000174	0.000292
23.514	2.5e-05	-0.000223	-0.000536	-0.00071	-0.000838	-0.000973	-0.000998	-0.001144	-0.001176	-0.001175		21.813	-0.001673	0.00015	0.000148	0.000363	0.000175	0.000292
23.564	2.8e-05	-0.000223	-0.000534	-0.000707	-0.000833	-0.00097	-0.000997	-0.001146	-0.001174	-0.001174		21.839	-0.001673	0.00015	0.000149	0.00036	0.000176	0.000293
23.614	3.2e-05	-0.000223	-0.000531	-0.000703	-0.000829	-0.000968	-0.000995	-0.001148	-0.001171	-0.001172		21.865	-0.001674	0.000149	0.000149	0.000357	0.000178	0.000293
23.665	3.6e-05	-0.000223	-0.000528	-0.0007	-0.000824	-0.000965	-0.000994	-0.00115	-0.001169	-0.001171		21.891	-0.001674	0.000149	0.00015	0.000354	0.000179	0.000293
23.715	4e-05	-0.000223	-0.000525	-0.000697	-0.00082	-0.000962	-0.000992	-0.001152	-0.001167	-0.00117		21.917	-0.001674	0.000148	0.00015	0.000351	0.00018	0.000293
23.765	4.3e-05	-0.000224	-0.00052	-0.000693	-0.000818	-0.00096	-0.000989	-0.001151	-0.001163	-0.001169		21.943	-0.001675	0.000148	0.000151	0.000347	0.000182	0.000293
23.815	4.6e-05	-0.000224	-0.000514	-0.00069	-0.000816	-0.000958	-0.000987	-0.00115	-0.001158	-0.001167		21.969	-0.001675	0.000147	0.000151	0.000344	0.000183	0.000293
23.865	4.9e-05	-0.000225	-0.000509	-0.000686	-0.000814	-0.000956	-0.000984	-0.001149	-0.001154	-0.001165		21.995	-0.001675	0.000147	0.000152	0.000341	0.000184	0.000293
23.916	5.2e-05	-0.000226	-0.000503	-0.000683	-0.000812	-0.000955	-0.000982	-0.001148	-0.001149	-0.001164		22.021	-0.001676	0.000146	0.000152	0.000338	0.000185	0.000293
23.966	5.6e-05	-0.000227	-0.000497	-0.000679	-0.000811	-0.000953	-0.000979	-0.001146	-0.001145	-0.001162		22.047	-0.001676	0.000146	0.000153	0.000334	0.000187	0.000293
24.016	5.9e-05	-0.000228	-0.000492	-0.000675	-0.000809	-0.000951	-0.000977	-0.001145	-0.00114	-0.00116		22.073	-0.001677	0.000145	0.000153	0.000331	0.000188	0.000293
24.066	6.2e-05	-0.000228	-0.000486	-0.000672	-0.000808	-0.00095	-0.000974	-0.001142	-0.001136	-0.001158		22.098	-0.001677	0.000145	0.000154	0.000328	0.000189	0.000294
24.116	6.5e-05	-0.000229	-0.00048	-0.000668	-0.000807	-0.000948	-0.000971	-0.00114	-0.001131	-0.001156		22.124	-0.001677	0.000144	0.000154	0.000325	0.00019	0.000294
24.167	6.8e-05	-0.00023	-0.000474	-0.000665	-0.000806	-0.000947	-0.000968	-0.001137	-0.001127	-0.001153		22.15	-0.001678	0.000144	0.000155	0.000322	0.000192	0.000294
24.217	7.1e-05	-0.00023	-0.000468	-0.000661	-0.000805	-0.000945	-0.000965	-0.001135	-0.001122	-0.001151		22.176	-0.001678	0.000143	0.000156	0.000319	0.000193	0.000294
24.267	7.3e-05	-0.00023	-0.000463	-0.000658	-0.000804	-0.000944	-0.000963	-0.001132	-0.001118	-0.001149		22.202	-0.001678	0.000143	0.000156	0.000315	0.000194	0.000294
24.317	7.6e-05	-0.00023	-0.000457	-0.000655	-0.000804	-0.000943	-0.00096	-0.001128	-0.001114	-0.001146		22.228	-0.001679	0.000142	0.000157	0.000312	0.000195	0.000294
24.367	7.9e-05	-0.00023	-0.000451	-0.000651	-0.000803	-0.000941	-0.000957	-0.001125	-0.00111	-0.001143		22.254	-0.001679	0.000142	0.000157	0.000309	0.000197	0.000294
24.418	8.1e-05	-0.000229	-0.000445	-0.000648	-0.000803	-0.00094	-0.000954	-0.001121	-0.001105	-0.00114		22.28	-0.00168	0.000141	0.000158	0.000306	0.000198	0.000294
24.468	8.4e-05	-0.000229	-0.000439	-0.000645	-0.000803	-0.000938	-0.000951	-0.001117	-0.001101	-0.001137		22.306	-0.00168	0.000141	0.000158	0.000303	0.000199	0.000294
24.518	8.6e-05	-0.000228	-0.000433	-0.000641	-0.000802	-0.000937	-0.000948	-0.001113	-0.001097	-0.001134		22.332	-0.00168	0.00014	0.000159	0.0003	0.0002	0.000294
24.568	8.9e-05	-0.000227	-0.000427	-0.000638	-0.000802	-0.000935	-0.000945	-0.001109	-0.001094	-0.001131		22.358	-0.001681	0.00014	0.000159	0.000297	0.000201	0.000294
24.618	9.1e-05	-0.000225	-0.000422	-0.000635	-0.000802	-0.000933	-0.000942	-0.001105	-0.00109	-0.001128		22.383	-0.001681	0.000139	0.00016	0.000294	0.000203	0.000294
24.669	9.3e-05	-0.000224	-0.000416	-0.000631	-0.000801	-0.000932	-0.00094	-0.001101	-0.001086	-0.001124		22.409	-0.001682	0.000139	0.00016	0.000291	0.000204	0.000294
24.719	9.5e-05	-0.000222	-0.00041	-0.000628	-0.000801	-0.00093	-0.000937	-0.001096	-0.001082	-0.00112		22.435	-0.001682	0.000138	0.000161	0.000288	0.000205	0.000294
24.769	9.7e-05	-0.000219	-0.000405	-0.000624	-0.000801	-0.000928	-0.000934	-0.001092	-0.001079	-0.001116		22.461	-0.001682	0.000137	0.000161	0.000285	0.000206	0.000294
24.819	9.9e-05	-0.000217	-0.000399	-0.000621	-0.000801	-0.000926	-0.000932	-0.001087	-0.001075	-0.001113		22.487	-0.001683	0.000137	0.000162	0.000282	0.000208	0.000294
24.869	0.0001	-0.000214	-0.000393	-0.000617	-0.0008	-0.000924	-0.000929	-0.001082	-0.001072	-0.001108		22.513	-0.001683	0.000136	0.000162	0.000279	0.000209	0.000294
24.92	0.000102	-0.000211	-0.000388	-0.000614	-0.0008	-0.000922	-0.000927	-0.001077	-0.001069	-0.001104		22.539	-0.001683	0.000136	0.000163	0.000275	0.00021	0.000294
24.97	0.000104	-0.000207	-0.000382	-0.00061	-0.000799	-0.00092	-0.000924	-0.001073	-0.001065	-0.0011		22.565	-0.001684	0.000135	0.000163	0.000272	0.000211	0.000294
25.02	0.000105	-0.000204	-0.000377	-0.000606	-0.000799	-0.000918	-0.000922	-0.001068	-0.001062	-0.001095		22.591	-0.001684	0.000135	0.000164	0.000269	0.000212	0.000294
25.07	0.000106	-0.0002	-0.000372	-0.000602	-0.000798	-0.000916	-0.000919	-0.001063	-0.001059	-0.001091		22.617	-0.001685	0.000134	0.000164	0.000266	0.000214	0.000294
25.12	0.000107	-0.000195	-0.000366	-0.000599	-0.000797	-0.000914	-0.000917	-0.001058	-0.001056	-0.001086		22.642	-0.001685	0.000133	0.000165	0.000263	0.000215	0.000294
25.171	0.000108	-0.000191	-0.000361	-0.000595	-0.000797	-0.000912	-0.000914	-0.001053	-0.001052	-0.001082		22.668	-0.001685	0.000133	0.000165	0.00026	0.000216	0.000294
25.221	0.000109	-0.000186	-0.000356	-0.00059	-0.000796	-0.00091	-0.000912	-0.001048	-0.001049	-0.001077		22.694	-0.001686	0.000132	0.000166	0.000258	0.000217	0.000294
25.271	0.00011	-0.000181	-0.000351	-0.000586	-0.000795	-0.000908	-0.00091	-0.001043	-0.001046	-0.001072		22.72	-0.001686	0.000132	0.000166	0.000255	0.000218	0.000294
25.321	0.000111	-0.000176	-0.000346	-0.000582	-0.000794	-0.000905	-0.000907	-0.001038	-0.001043	-0.001067		22.746	-0.001686	0.000131	0.000167	0.000252	0.00022	0.000294
25.371	0.000111	-0.000171	-0.000341	-0.000577	-0.000793	-0.000903	-0.000905	-0.001033	-0.00104	-0.001062		22.772	-0.001687	0.00013	0.000167	0.000249	0.000221	0.000294
25.422	0.000112	-0.000165	-0.000336	-0.000573	-0.000791	-0.000901	-0.000902	-0.001028	-0.001037	-0.001057		22.798	-0.001687	0.00013	0.000168	0.000246	0.000222	0.000294
25.472	0.000112	-0.000159	-0.000331	-0.000568	-0.00079	-0.000899	-0.0009	-0.001024	-0.001034	-0.001052		22.824	-0.001687	0.000129	0.000168	0.000243	0.000223	0.000294
25.522	0.000113	-0.000153	-0.000326	-0.000563	-0.000788	-0.000897	-0.000897	-0.001019	-0.001031	-0.001047		22.85	-0.001688	0.000129	0.000169	0.00024	0.000225	0.000294
25.572	0.000113	-0.000147	-0.000321	-0.000558	-0.000787	-0.000896	-0.000895	-0.001014	-0.001027	-0.001042		22.876	-0.001688	0.000128	0.000169	0.000237	0.000226	0.000294
25.622	0.000113	-0.000141	-0.000317	-0.000553	-0.000785	-0.000894	-0.000892	-0.00101	-0.001024	-0.001037		22.902	-0.001688	0.000127	0.00017	0.000234	0.000227	0.000294
25.673	0.000113	-0.000134	-0.000312	-0.000548	-0.000783	-0.000892	-0.000889	-0.001005	-0.001021	-0.001032		22.927	-0.001689	0.000127	0.00017	0.000231	0.000228	0.000294
25.723	0.000114	-0.000128	-0.000307	-0.000543	-0.000781	-0.00089	-0.000886	-0.001	-0.001017	-0.001027		22.953	-0.001689	0.000126	0.000171	0.000228	0.00023	0.000294
25.773	0.000114	-0.000121	-0.000303	-0.000537	-0.000778	-0.000888	-0.000883	-0.000996	-0.001014	-0.001022		22.979	-0.00169	0.000125	0.000172	0.000225	0.000231	0.000293
25.823	0.000114	-0.000114	-0.000298	-0.000532	-0.000776	-0.000887	-0.00088	-0.000991	-0.00101	-0.001018		23.005	-0.00169	0.000125	0.000172	0.000222	0.000232	0.000293
25.873	0.000114	-0.000107	-0.000294	-0.000526	-0.000773	-0.000885	-0.000877	-0.000987	-0.001007	-0.001013		23.031	-0.00169	0.000124	0.000173	0.00022	0.000233	0.000293
25.924	0.000114	-0.0001	-0.00029	-0.000521	-0.000771	-0.000883	-0.000874	-0.000982	-0.001003	-0.001008		23.057	-0.001691	0.000124	0.000173	0.000217	0.000235	0.000293
25.974	0.000114	-9.3e-05	-0.000285	-0.000515	-0.000768	-0.000882	-0.000871	-0.000978	-0.000999	-0.001004		23.083	-0.001691	0.000123	0.000174	0.000214	0.000236	0.000293
26.024	0.000115	-8.6e-05	-0.000281	-0.000509	-0.000764	-0.00088	-0.000867	-0.000974	-0.000995	-0.000999		23.109	-0.001691	0.000122	0.000174	0.000211	0.000237	0.000293
26.074	0.000115	-7.9e-05	-0.000277	-0.000503	-0.000761	-0.000879	-0.000864	-0.000969	-0.000991	-0.000995		23.135	-0.001692	0.000122	0.000175	0.000208	0.000239	0.000293
26.124	0.000115	-7.1e-05	-0.000273	-0.000497	-0.000758	-0.000877	-0.00086	-0.000965	-0.000987	-0.000991		23.161	-0.001692	0.000121	0.000175	0.000205	0.00024	0.000293
26.175	0.000116	-6.4e-05	-0.000269	-0.000491	-0.000754	-0.000876	-0.000857	-0.00096	-0.000983	-0.000987		23.187	-0.001692	0.00012	0.000176	0.000203	0.000241	0.000293
26.225	0.000116	-5.7e-05	-0.000265	-0.000485	-0.00075	-0.000875	-0.000853	-0.000956	-0.000979	-0.000983		23.212	-0.001693	0.00012	0.000176	0.0002	0.000242	0.000293
26.275	0.000117	-5e-05	-0.000261	-0.00048	-0.000746	-0.000873	-0.00085	-0.000952	-0.000975	-0.000979		23.238	-0.001693	0.000119	0.000177	0.000197	0.000244	0.000293
26.325	0.000118	-4.3e-05	-0.000257	-0.000474	-0.000742	-0.000872	-0.000847	-0.000947	-0.00097	-0.000976		23.264	-0.001693	0.000119	0.000177	0.000194	0.000245	0.000292
26.376	0.000119	-3.6e-05	-0.000254	-0.000468	-0.000738	-0.000871	-0.000843	-0.000943	-0.000966	-0.000972		23.29	-0.001694	0.000118	0.000178	0.000191	0.000246	0.000292
26.426	0.000119	-2.9e-05	-0.00025	-0.000462	-0.000734	-0.00087	-0.00084	-0.000938	-0.000961	-0.000969		23.316	-0.001694	0.000117	0.000179	0.000188	0.000248	0.000292
26.476	0.000121	-2.2e-05	-0.000246	-0.000456	-0.000729	-0.000868	-0.000837	-0.000933	-0.000957	-0.000966		23.342	-0.001694	0.000117	0.000179	0.000186	0.000249	0.000292
26.526	0.000122	-1.5e-05	-0.000243	-0.000451	-0.000724	-0.000867	-0.000834	-0.000929	-0.000953	-0.000963		23.368	-0.001695	0.000116	0.00018	0.000183	0.000251	0.000292
26.576	0.000123	-8e-06	-0.000239	-0.000445	-0.00072	-0.000866	-0.000831	-0.000924	-0.000948	-0.00096		23.394	-0.001695	0.000116	0.00018	0.00018	0.000252	0.000292
26.627	0.000124	-2e-06	-0.000235	-0.00044	-0.000715	-0.000865	-0.000828	-0.000919	-0.000944	-0.000957		23.42	-0.001696	0.000115	0.000181	0.000177	0.000253	0.000292
26.677	0.000126	5e-06	-0.000232	-0.000434	-0.00071	-0.000863	-0.000825	-0.000914	-0.000939	-0.000954		23.446	-0.001696	0.000115	0.000181	0.000174	0.000255	0.000292
26.727	0.000128	1.1e-05	-0.000228	-0.000429	-0.000705	-0.000862	-0.000822	-0.000909	-0.000935	-0.000951		23.472	-0.001696	0.000114	0.000182	0.000172	0.000256	0.000292
26.777	0.000129	1.7e-05	-0.000225	-0.000423	-0.0007	-0.000861	-0.00082	-0.000904	-0.000931	-0.000949		23.497	-0.001697	0.000114	0.000183	0.000169	0.000257	0.000292
26.827	0.000131	2.3e-05	-0.000222	-0.000418	-0.000695	-0.00086	-0.000818	-0.000899	-0.000926	-0.000946		23.523	-0.001697	0.000113	0.000183	0.000166	0.000259	0.000292
26.878	0.000133	2.8e-05	-0.000218	-0.000413	-0.00069	-0.000858	-0.000816	-0.000894	-0.000922	-0.000944		23.549	-0.001698	0.000113	0.000184	0.000163	0.00026	0.000292
26.928	0.000135	3.4e-05	-0.000215	-0.000408	-0.000685	-0.000857	-0.000814	-0.000888	-0.000918	-0.000941		23.575	-0.001698	0.000113	0.000184	0.000161	0.000261	0.000292
26.978	0.000138	3.9e-05	-0.000211	-0.000403	-0.00068	-0.000855	-0.000812	-0.000883	-0.000914	-0.000939		23.601	-0.001699	0.000112	0.000185	0.000158	0.000263	0.000292
27.028	0.00014	4.5e-05	-0.000208	-0.000399	-0.000676	-0.000853	-0.00081	-0.000878	-0.00091	-0.000937		23.627	-0.0017	0.000112	0.000186	0.000155	0.000264	0.000292
27.078	0.000142	5e-05	-0.000205	-0.000394	-0.000671	-0.000852	-0.000808	-0.000872	-0.000906	-0.000934		23.653	-0.0017	0.000112	0.000186	0.000153	0.000265	0.000292
27.129	0.000145	5.5e-05	-0.000202	-0.000389	-0.000666	-0.00085	-0.000807	-0.000867	-0.000902	-0.000932		23.679	-0.001701	0.000112	0.000187	0.00015	0.000266	0.000292
27.179	0.000147	5.9e-05	-0.000199	-0.000385	-0.000661	-0.000848	-0.000805	-0.000861	-0.000898	-0.00093		23.705	-0.001702	0.000111	0.000187	0.000148	0.000268	0.000293
27.229	0.00015	6.4e-05	-0.000196	-0.000381	-0.000657	-0.000846	-0.000804	-0.000856	-0.000895	-0.000927		23.731	-0.001703	0.000111	0.000188	0.000145	0.000269	0.000293
27.279	0.000153	6.8e-05	-0.000193	-0.000376	-0.000652	-0.000844	-0.000802	-0.000851	-0.000891	-0.000925		23.756	-0.001704	0.000111	0.000188	0.000144	0.000269	0.000293
27.329	0.000156	7.3e-05	-0.00019	-0.000372	-0.000648	-0.000841	-0.000801	-0.000845	-0.000888	-0.000922		23.782	-0.001705	0.000112	0.000189	0.000143	0.00027	0.000293
27.38	0.000159	7.7e-05	-0.000188	-0.000368	-0.000643	-0.000839	-0.000799	-0.00084	-0.000885	-0.00092		23.808	-0.001706	0.000112	0.00019	0.000142	0.00027	0.000293
27.43	0.000162	8.1e-05	-0.000185	-0.000364	-0.000639	-0.000836	-0.000797	-0.000835	-0.000882	-0.000917		23.834	-0.001707	0.000112	0.00019	0.000141	0.000271	0.000294
27.48	0.000166	8.4e-05	-0.000183	-0.00036	-0.000635	-0.000833	-0.000796	-0.00083	-0.000879	-0.000914		23.86	-0.001708	0.000112	0.000191	0.00014	0.000271	0.000294
27.53	0.000169	8.8e-05	-0.000181	-0.000357	-0.000631	-0.00083	-0.000794	-0.000825	-0.000876	-0.000912		23.886	-0.00171	0.000112	0.000192	0.000139	0.000271	0.000294
27.58	0.000173	9.1e-05	-0.000179	-0.000353	-0.000627	-0.000827	-0.000792	-0.00082	-0.000873	-0.000909		23.912	-0.001711	0.000113	0.000192	0.000138	0.000272	0.000294
27.631	0.000176	9.5e-05	-0.000177	-0.00035	-0.000624	-0.000824	-0.00079	-0.000815	-0.00087	-0.000906		23.938	-0.001712	0.000113	0.000193	0.000137	0.000272	0.000294
27.681	0.00018	9.8e-05	-0.000175	-0.000346	-0.00062	-0.00082	-0.000788	-0.000811	-0.000868	-0.000903		23.964	-0.001713	0.000113	0.000194	0.000136	0.000272	0.000295
27.731	0.000184	0.000101	-0.000173	-0.000343	-0.000616	-0.000817	-0.000786	-0.000806	-0.000866	-0.000899		23.99	-0.001714	0.000114	0.000194	0.000135	0.000272	0.000295
27.781	0.000188	0.000104	-0.000172	-0.000339	-0.000613	-0.000813	-0.000783	-0.000802	-0.000863	-0.000896		24.016	-0.001716	0.000114	0.000195	0.000134	0.000273	0.000295
27.831	0.000192	0.000106	-0.000171	-0.000336	-0.000609	-0.000808	-0.00078	-0.000798	-0.000861	-0.000893		24.041	-0.001717	0.000114	0.000196	0.000133	0.000273	0.000295
27.882	0.000196	0.000109	-0.000169	-0.000333	-0.000606	-0.000804	-0.000777	-0.000794	-0.000859	-0.000889		24.067	-0.001718	0.000115	0.000197	0.000133	0.000273	0.000296
27.932	0.0002	0.000112	-0.000168	-0.00033	-0.000602	-0.0008	-0.000774	-0.00079	-0.000857	-0.000886		24.093	-0.001719	0.000115	0.000197	0.000132	0.000273	0.000296
27.982	0.000205	0.000114	-0.000167	-0.000327	-0.000599	-0.000795	-0.000771	-0.000786	-0.000855	-0.000882		24.119	-0.001721	0.000116	0.000198	0.000131	0.000273	0.000296
28.032	0.000209	0.000117	-0.000167	-0.000324	-0.000595	-0.00079	-0.000768	-0.000782	-0.000853	-0.000879		24.145	-0.001722	0.000116	0.000199	0.00013	0.000273	0.000297
28.082	0.000214	0.000119	-0.000166	-0.000321	-0.000592	-0.000785	-0.000764	-0.000779	-0.000851	-0.000875		24.171	-0.001723	0.000116	0.0002	0.000129	0.000273	0.000297
28.133	0.000218	0.000121	-0.000166	-0.000319	-0.000588	-0.00078	-0.000761	-0.000775	-0.00085	-0.000871		24.197	-0.001725	0.000117	0.0002	0.000129	0.000273	0.000297
28.183	0.000223	0.000124	-0.000165	-0.000316	-0.000585	-0.000774	-0.000757	-0.000772	-0.000848	-0.000867		24.223	-0.001726	0.000117	0.000201	0.000128	0.000273	0.000298
28.233	0.000228	0.000126	-0.000165	-0.000314	-0.000581	-0.000769	-0.000753	-0.000769	-0.000846	-0.000864		24.249	-0.001727	0.000118	0.000202	0.000127	0.000273	0.000298
28.283	0.000233	0.000128	-0.000165	-0.000311	-0.000578	-0.000763	-0.000749	-0.000766	-0.000845	-0.00086		24.275	-0.001729	0.000118	0.000203	0.000127	0.000273	0.000298
28.333	0.000238	0.00013	-0.000165	-0.000309	-0.000574	-0.000758	-0.000745	-0.000763	-0.000843	-0.000856		24.301	-0.00173	0.000119	0.000203	0.000126	0.000273	0.000299
28.384	0.000243	0.000132	-0.000165	-0.000306	-0.00057	-0.000752	-0.000741	-0.00076	-0.000841	-0.000852		24.326	-0.001731	0.00012	0.000204	0.000125	0.000273	0.000299
28.434	0.000248	0.000135	-0.000165	-0.000304	-0.000566	-0.000746	-0.000737	-0.000757	-0.00084	-0.000848		24.352	-0.001733	0.00012	0.000205	0.000124	0.000273	0.000299
28.484	0.000254	0.000137	-0.000166	-0.000301	-0.000562	-0.00074	-0.000733	-0.000754	-0.000838	-0.000844		24.378	-0.001734	0.000121	0.000206	0.000124	0.000273	0.000299
28.534	0.000259	0.000139	-0.000166	-0.000299	-0.000558	-0.000734	-0.000728	-0.000751	-0.000836	-0.00084		24.404	-0.001736	0.000121	0.000206	0.000123	0.000272	0.0003
28.584	0.000264	0.000141	-0.000166	-0.000297	-0.000554	-0.000728	-0.000724	-0.000748	-0.000835	-0.000836		24.43	-0.001737	0.000122	0.000207	0.000123	0.000272	0.0003
28.635	0.00027	0.000143	-0.000167	-0.000295	-0.00055	-0.000722	-0.00072	-0.000745	-0.000833	-0.000832		24.456	-0.001738	0.000122	0.000208	0.000122	0.000272	0.0003
28.685	0.000275	0.000145	-0.000167	-0.000292	-0.000546	-0.000716	-0.000717	-0.000743	-0.000831	-0.000828		24.482	-0.00174	0.000123	0.000209	0.000121	0.000271	0.000301
28.735	0.00028	0.000147	-0.000167	-0.00029	-0.000541	-0.00071	-0.000713	-0.00074	-0.000829	-0.000823		24.508	-0.001741	0.000123	0.000209	0.000121	0.000271	0.000301
28.785	0.000286	0.00015	-0.000168	-0.000288	-0.000537	-0.000703	-0.000709	-0.000737	-0.000827	-0.000819		24.534	-0.001742	0.000124	0.00021	0.00012	0.00027	0.000301
28.835	0.000291	0.000152	-0.000168	-0.000286	-0.000532	-0.000697	-0.000705	-0.000734	-0.000825	-0.000815		24.56	-0.001744	0.000125	0.000211	0.00012	0.00027	0.000302
28.886	0.000296	0.000154	-0.000168	-0.000284	-0.000528	-0.000691	-0.000702	-0.000732	-0.000823	-0.000811		24.585	-0.001745	0.000125	0.000211	0.000119	0.000269	0.000302
28.936	0.000302	0.000156	-0.000168	-0.000282	-0.000523	-0.000685	-0.000698	-0.000729	-0.000821	-0.000806		24.611	-0.001746	0.000126	0.000212	0.000119	0.000269	0.000302
28.986	0.000307	0.000158	-0.000168	-0.000279	-0.000518	-0.000679	-0.000695	-0.000726	-0.000819	-0.000802		24.637	-0.001748	0.000126	0.000212	0.000118	0.000268	0.000303
29.036	0.000312	0.000161	-0.000168	-0.000277	-0.000513	-0.000673	-0.000692	-0.000724	-0.000816	-0.000798		24.663	-0.001749	0.000127	0.000213	0.000118	0.000268	0.000303
29.086	0.000317	0.000163	-0.000168	-0.000275	-0.000509	-0.000667	-0.000689	-0.000721	-0.000814	-0.000794		24.689	-0.00175	0.000127	0.000214	0.000118	0.000267	0.000303
29.137	0.000322	0.000165	-0.000167	-0.000273	-0.000504	-0.000661	-0.000686	-0.000719	-0.000811	-0.00079		24.715	-0.001752	0.000128	0.000214	0.000117	0.000267	0.000303
29.187	0.000327	0.000167	-0.000167	-0.000271	-0.000499	-0.000655	-0.000683	-0.000716	-0.000809	-0.000785		24.741	-0.001753	0.000128	0.000215	0.000117	0.000266	0.000304
29.237	0.000332	0.000169	-0.000166	-0.000269	-0.000494	-0.000649	-0.00068	-0.000713	-0.000806	-0.000781		24.767	-0.001754	0.000129	0.000215	0.000117	0.000265	0.000304
29.287	0.000337	0.000171	-0.000166	-0.000267	-0.000489	-0.000643	-0.000677	-0.000711	-0.000803	-0.000777		24.793	-0.001756	0.000129	0.000216	0.000116	0.000265	0.000304
29.337	0.000342	0.000173	-0.000165	-0.000265	-0.000484	-0.000637	-0.000674	-0.000708	-0.0008	-0.000773		24.819	-0.001757	0.00013	0.000216	0.000116	0.000264	0.000304
29.388	0.000347	0.000175	-0.000164	-0.000263	-0.00048	-0.000632	-0.000672	-0.000706	-0.000797	-0.000769		24.845	-0.001758	0.00013	0.000217	0.000116	0.000263	0.000304
29.438	0.000352	0.000177	-0.000162	-0.000261	-0.000475	-0.000626	-0.000669	-0.000704	-0.000794	-0.000765		24.87	-0.001759	0.000131	0.000217	0.000115	0.000262	0.000305
29.488	0.000356	0.000178	-0.000161	-0.000259	-0.00047	-0.000621	-0.000666	-0.000701	-0.000791	-0.000761		24.896	-0.001761	0.000131	0.000218	0.000115	0.000262	0.000305
29.538	0.000361	0.00018	-0.000159	-0.000257	-0.000466	-0.000615	-0.000663	-0.000699	-0.000788	-0.000758		24.922	-0.001762	0.000132	0.000218	0.000115	0.000261	0.000305
29.588	0.000365	0.000182	-0.000158	-0.000255	-0.000461	-0.00061	-0.000661	-0.000697	-0.000784	-0.000754		24.948	-0.001763	0.000132	0.000219	0.000115	0.00026	0.000305
29.639	0.00037	0.000183	-0.000155	-0.000253	-0.000457	-0.000605	-0.000658	-0.000694	-0.000781	-0.000751		24.974	-0.001764	0.000132	0.000219	0.000115	0.000259	0.000305
29.689	0.000374	0.000184	-0.000153	-0.000251	-0.000453	-0.000599	-0.000655	-0.000692	-0.000777	-0.000748		25	-0.001765	0.000133	0.00022	0.000115	0.000258	0.000305
29.739	0.000378	0.000186	-0.000151	-0.000249	-0.000449	-0.000594	-0.000652	-0.00069	-0.000774	-0.000745		25.026	-0.001766	0.000133	0.00022	0.000115	0.000258	0.000305
29.789	0.000382	0.000187	-0.000148	-0.000247	-0.000445	-0.00059	-0.000648	-0.000688	-0.00077	-0.000742		25.052	-0.001767	0.000133	0.00022	0.000115	0.000257	0.000305
29.839	0.000386	0.000188	-0.000145	-0.000245	-0.000441	-0.000585	-0.000645	-0.000687	-0.000767	-0.000739		25.078	-0.001769	0.000134	0.000221	0.000115	0.000256	0.000305
29.89	0.00039	0.00019	-0.000142	-0.000244	-0.000437	-0.00058	-0.000641	-0.000685	-0.000763	-0.000736		25.104	-0.00177	0.000134	0.000221	0.000115	0.000255	0.000305
29.94	0.000394	0.000191	-0.000139	-0.000242	-0.000434	-0.000575	-0.000638	-0.000683	-0.000759	-0.000734		25.13	-0.001771	0.000134	0.000221	0.000115	0.000254	0.000305
29.99	0.000398	0.000192	-0.000135	-0.00024	-0.00043	-0.000571	-0.000634	-0.000682	-0.000756	-0.000732		25.155	-0.001772	0.000134	0.000222	0.000116	0.000253	0.000305
30.04	0.000402	0.000193	-0.000132	-0.000239	-0.000427	-0.000566	-0.00063	-0.00068	-0.000752	-0.00073		25.181	-0.001773	0.000134	0.000222	0.000116	0.000253	0.000305
30.09	0.000406	0.000194	-0.000128	-0.000237	-0.000424	-0.000562	-0.000625	-0.000679	-0.000748	-0.000728		25.207	-0.001774	0.000134	0.000223	0.000116	0.000252	0.000305
30.141	0.00041	0.000195	-0.000124	-0.000235	-0.000421	-0.000558	-0.000621	-0.000678	-0.000745	-0.000727		25.233	-0.001775	0.000135	0.000223	0.000116	0.000251	0.000305
30.191	0.000414	0.000196	-0.000119	-0.000234	-0.000418	-0.000553	-0.000616	-0.000677	-0.000741	-0.000725		25.259	-0.001776	0.000135	0.000223	0.000117	0.00025	0.000305
30.241	0.000418	0.000198	-0.000115	-0.000232	-0.000415	-0.000549	-0.000611	-0.000675	-0.000738	-0.000724		25.285	-0.001776	0.000135	0.000224	0.000117	0.000249	0.000305
30.291	0.000422	0.000199	-0.00011	-0.000231	-0.000412	-0.000545	-0.000607	-0.000674	-0.000734	-0.000723		25.311	-0.001777	0.000135	0.000224	0.000118	0.000249	0.000304
30.341	0.000425	0.0002	-0.000106	-0.000229	-0.000409	-0.000542	-0.000601	-0.000673	-0.000731	-0.000722		25.337	-0.001778	0.000135	0.000224	0.000118	0.000248	0.000304
30.392	0.000429	0.000202	-0.000101	-0.000228	-0.000407	-0.000538	-0.000596	-0.000673	-0.000728	-0.000721		25.363	-0.001779	0.000135	0.000224	0.000119	0.000247	0.000304
30.442	0.000433	0.000204	-9.6e-05	-0.000227	-0.000405	-0.000534	-0.000591	-0.000672	-0.000724	-0.00072		25.389	-0.00178	0.000135	0.000225	0.000119	0.000246	0.000304
30.492	0.000437	0.000205	-9.1e-05	-0.000225	-0.000403	-0.000531	-0.000585	-0.000671	-0.000721	-0.00072		25.415	-0.001781	0.000134	0.000225	0.00012	0.000246	0.000303
30.542	0.00044	0.000207	-8.5e-05	-0.000224	-0.0004	-0.000527	-0.00058	-0.00067	-0.000718	-0.000719		25.44	-0.001782	0.000134	0.000225	0.000121	0.000245	0.000303
30.592	0.000444	0.000209	-8e-05	-0.000222	-0.000399	-0.000524	-0.000574	-0.00067	-0.000715	-0.000719		25.466	-0.001782	0.000134	0.000226	0.000122	0.000244	0.000303
30.643	0.000447	0.000211	-7.5e-05	-0.000221	-0.000397	-0.00052	-0.000569	-0.000669	-0.000712	-0.000718		25.492	-0.001783	0.000134	0.000226	0.000123	0.000244	0.000302
30.693	0.000451	0.000214	-6.9e-05	-0.000219	-0.000395	-0.000517	-0.000563	-0.000669	-0.00071	-0.000717		25.518	-0.001784	0.000134	0.000226	0.000124	0.000243	0.000302
30.743	0.000454	0.000216	-6.4e-05	-0.000218	-0.000394	-0.000514	-0.000557	-0.000668	-0.000707	-0.000717		25.544	-0.001784	0.000134	0.000227	0.000125	0.000243	0.000301
30.793	0.000458	0.000218	-5.8e-05	-0.000216	-0.000392	-0.000511	-0.000551	-0.000667	-0.000704	-0.000716		25.57	-0.001785	0.000133	0.000227	0.000126	0.000242	0.000301
30.843	0.000461	0.000221	-5.2e-05	-0.000215	-0.000391	-0.000508	-0.000546	-0.000667	-0.000702	-0.000716		25.596	-0.001786	0.000133	0.000227	0.000127	0.000241	0.000301
30.894	0.000464	0.000224	-4.6e-05	-0.000213	-0.00039	-0.000505	-0.00054	-0.000666	-0.000699	-0.000715		25.622	-0.001786	0.000133	0.000227	0.000128	0.000241	0.0003
30.944	0.000468	0.000226	-4.1e-05	-0.000211	-0.000389	-0.000503	-0.000535	-0.000665	-0.000697	-0.000714		25.648	-0.001787	0.000132	0.000228	0.000129	0.00024	0.0003
30.994	0.000471	0.000229	-3.5e-05	-0.00021	-0.000388	-0.0005	-0.000529	-0.000664	-0.000695	-0.000713		25.674	-0.001787	0.000132	0.000228	0.000131	0.00024	0.000299
31.044	0.000474	0.000232	-2.9e-05	-0.000208	-0.000387	-0.000497	-0.000524	-0.000663	-0.000693	-0.000711		25.699	-0.001788	0.000132	0.000228	0.000132	0.00024	0.000299
31.094	0.000477	0.000235	-2.3e-05	-0.000206	-0.000386	-0.000495	-0.000518	-0.000662	-0.000691	-0.00071		25.725	-0.001788	0.000131	0.000228	0.000133	0.000239	0.000298
31.145	0.00048	0.000238	-1.7e-05	-0.000205	-0.000385	-0.000493	-0.000513	-0.000661	-0.000689	-0.000708		25.751	-0.001789	0.000131	0.000229	0.000135	0.000239	0.000298
31.195	0.000482	0.000241	-1.1e-05	-0.000203	-0.000385	-0.00049	-0.000508	-0.00066	-0.000688	-0.000707		25.777	-0.001789	0.00013	0.000229	0.000137	0.000238	0.000297
31.245	0.000485	0.000244	-5e-06	-0.000201	-0.000384	-0.000488	-0.000504	-0.000659	-0.000686	-0.000704		25.803	-0.00179	0.00013	0.000229	0.000138	0.000238	0.000296
31.295	0.000488	0.000247	1e-06	-0.000199	-0.000384	-0.000486	-0.000499	-0.000657	-0.000685	-0.000702		25.829	-0.00179	0.00013	0.000229	0.00014	0.000238	0.000296
31.345	0.00049	0.00025	7e-06	-0.000197	-0.000383	-0.000484	-0.000495	-0.000655	-0.000683	-0.0007		25.855	-0.001791	0.000129	0.00023	0.000142	0.000237	0.000295
31.396	0.000492	0.000253	1.3e-05	-0.000195	-0.000382	-0.000481	-0.00049	-0.000654	-0.000682	-0.000697		25.881	-0.001791	0.000129	0.00023	0.000144	0.000237	0.000295
31.446	0.000495	0.000257	1.9e-05	-0.000193	-0.000382	-0.000479	-0.000486	-0.000652	-0.000681	-0.000694		25.907	-0.001791	0.000128	0.00023	0.000146	0.000237	0.000294
31.496	0.000497	0.00026	2.5e-05	-0.000191	-0.000381	-0.000478	-0.000483	-0.00065	-0.000679	-0.00069		25.933	-0.001792	0.000128	0.00023	0.000148	0.000236	0.000294
31.546	0.000499	0.000263	3e-05	-0.000188	-0.000381	-0.000476	-0.000479	-0.000648	-0.000678	-0.000687		25.959	-0.001792	0.000127	0.000231	0.00015	0.000236	0.000293
31.596	0.0005	0.000267	3.6e-05	-0.000186	-0.00038	-0.000474	-0.000476	-0.000645	-0.000677	-0.000683		25.984	-0.001792	0.000127	0.000231	0.000152	0.000236	0.000292
31.647	0.000502	0.00027	4.2e-05	-0.000183	-0.000379	-0.000472	-0.000473	-0.000643	-0.000676	-0.000679		26.01	-0.001792	0.000126	0.000231	0.000154	0.000236	0.000292
31.697	0.000504	0.000273	4.7e-05	-0.000181	-0.000379	-0.00047	-0.00047	-0.00064	-0.000675	-0.000675		26.036	-0.001793	0.000126	0.000231	0.000156	0.000236	0.000291
31.747	0.000505	0.000277	5.3e-05	-0.000178	-0.000378	-0.000469	-0.000467	-0.000638	-0.000674	-0.00067		26.062	-0.001793	0.000125	0.000232	0.000159	0.000236	0.000291
31.797	0.000507	0.00028	5.8e-05	-0.000175	-0.000377	-0.000467	-0.000464	-0.000635	-0.000673	-0.000666		26.088	-0.001793	0.000125	0.000232	0.000161	0.000235	0.00029
31.847	0.000508	0.000284	6.3e-05	-0.000172	-0.000376	-0.000466	-0.000462	-0.000632	-0.000672	-0.000661		26.114	-0.001793	0.000125	0.000232	0.000163	0.000235	0.000289
31.898	0.000509	0.000287	6.8e-05	-0.000168	-0.000375	-0.000464	-0.000459	-0.000629	-0.000671	-0.000656		26.14	-0.001793	0.000124	0.000232	0.000166	0.000235	0.000289
31.948	0.00051	0.000291	7.3e-05	-0.000165	-0.000373	-0.000463	-0.000457	-0.000626	-0.00067	-0.000651		26.166	-0.001793	0.000124	0.000232	0.000168	0.000235	0.000288
31.998	0.000511	0.000295	7.8e-05	-0.000161	-0.000372	-0.000461	-0.000455	-0.000623	-0.000669	-0.000646		26.192	-0.001793	0.000123	0.000233	0.000171	0.000235	0.000288
32.048	0.000512	0.000299	8.3e-05	-0.000157	-0.00037	-0.00046	-0.000453	-0.00062	-0.000668	-0.00064		26.218	-0.001793	0.000123	0.000233	0.000174	0.000235	0.000287
32.098	0.000513	0.000302	8.7e-05	-0.000153	-0.000369	-0.000459	-0.000451	-0.000617	-0.000667	-0.000635		26.244	-0.001793	0.000123	0.000233	0.000176	0.000235	0.000286
32.149	0.000514	0.000306	9.2e-05	-0.000149	-0.000367	-0.000458	-0.00045	-0.000614	-0.000666	-0.00063		26.269	-0.001793	0.000122	0.000233	0.000179	0.000235	0.000286
32.199	0.000515	0.000311	9.6e-05	-0.000145	-0.000364	-0.000457	-0.000448	-0.00061	-0.000664	-0.000625		26.295	-0.001793	0.000122	0.000233	0.000182	0.000235	0.000285
32.249	0.000516	0.000315	0.0001	-0.000141	-0.000362	-0.000456	-0.000446	-0.000607	-0.000663	-0.000619		26.321	-0.001793	0.000122	0.000234	0.000185	0.000235	0.000285
32.299	0.000516	0.000319	0.000104	-0.000136	-0.000359	-0.000454	-0.000445	-0.000604	-0.000662	-0.000614		26.347	-0.001793	0.000121	0.000234	0.000187	0.000235	0.000284
32.349	0.000517	0.000324	0.000109	-0.000131	-0.000356	-0.000453	-0.000443	-0.0006	-0.000661	-0.000609		26.373	-0.001793	0.000121	0.000234	0.00019	0.000235	0.000283
32.4	0.000517	0.000328	0.000112	-0.000126	-0.000353	-0.000452	-0.000442	-0.000597	-0.000659	-0.000604		26.399	-0.001792	0.000121	0.000234	0.000193	0.000235	0.000283
32.45	0.000518	0.000333	0.000116	-0.000122	-0.00035	-0.000451	-0.00044	-0.000594	-0.000658	-0.000599		26.425	-0.001792	0.000121	0.000235	0.000196	0.000235	0.000282
32.5	0.000518	0.000338	0.00012	-0.000117	-0.000346	-0.000451	-0.000439	-0.000591	-0.000656	-0.000595		26.451	-0.001792	0.000121	0.000235	0.000199	0.000235	0.000282
32.55	0.000519	0.000343	0.000124	-0.000111	-0.000343	-0.00045	-0.000437	-0.000588	-0.000655	-0.00059		26.477	-0.001792	0.00012	0.000235	0.000202	0.000235	0.000281
32.6	0.000519	0.000348	0.000127	-0.000106	-0.000339	-0.000449	-0.000435	-0.000585	-0.000653	-0.000586		26.503	-0.001792	0.00012	0.000235	0.000205	0.000235	0.000281
32.651	0.00052	0.000353	0.000131	-0.000101	-0.000335	-0.000448	-0.000434	-0.000582	-0.000652	-0.000582		26.528	-0.001791	0.00012	0.000235	0.000208	0.000236	0.00028
32.701	0.00052	0.000358	0.000134	-9.6e-05	-0.00033	-0.000447	-0.000432	-0.00058	-0.00065	-0.000578		26.554	-0.001791	0.00012	0.000236	0.000211	0.000236	0.000279
32.751	0.00052	0.000363	0.000138	-9.1e-05	-0.000326	-0.000446	-0.00043	-0.000577	-0.000649	-0.000574		26.58	-0.001791	0.00012	0.000236	0.000214	0.000236	0.000279
32.801	0.00052	0.000369	0.000141	-8.6e-05	-0.000321	-0.000445	-0.000428	-0.000575	-0.000647	-0.000571		26.606	-0.00179	0.00012	0.000236	0.000217	0.000236	0.000278
32.851	0.00052	0.000374	0.000145	-8e-05	-0.000317	-0.000444	-0.000426	-0.000573	-0.000645	-0.000568		26.632	-0.00179	0.00012	0.000236	0.00022	0.000236	0.000278
32.902	0.000521	0.000379	0.000148	-7.5e-05	-0.000312	-0.000444	-0.000424	-0.00057	-0.000644	-0.000565		26.658	-0.00179	0.00012	0.000237	0.000223	0.000236	0.000277
32.952	0.000521	0.000384	0.000152	-7e-05	-0.000307	-0.000443	-0.000421	-0.000568	-0.000642	-0.000562		26.684	-0.001789	0.00012	0.000237	0.000226	0.000236	0.000276
33.002	0.000521	0.00039	0.000155	-6.5e-05	-0.000303	-0.000442	-0.000419	-0.000566	-0.00064	-0.00056		26.71	-0.001789	0.00012	0.000237	0.000229	0.000236	0.000276
33.052	0.000521	0.000395	0.000159	-6e-05	-0.000298	-0.000441	-0.000416	-0.000565	-0.000639	-0.000557		26.736	-0.001789	0.00012	0.000237	0.000232	0.000236	0.000275
33.102	0.000521	0.0004	0.000163	-5.6e-05	-0.000293	-0.00044	-0.000413	-0.000563	-0.000637	-0.000555		26.762	-0.001788	0.000121	0.000238	0.000235	0.000237	0.000275
33.153	0.00052	0.000405	0.000167	-5.1e-05	-0.000289	-0.000439	-0.00041	-0.000562	-0.000635	-0.000554		26.788	-0.001788	0.000121	0.000238	0.000238	0.000237	0.000274
33.203	0.00052	0.000411	0.000171	-4.6e-05	-0.000284	-0.000438	-0.000407	-0.00056	-0.000634	-0.000552		26.813	-0.001788	0.000121	0.000238	0.000241	0.000237	0.000274
33.253	0.00052	0.000416	0.000175	-4.2e-05	-0.00028	-0.000437	-0.000403	-0.000559	-0.000632	-0.000551		26.839	-0.001787	0.000121	0.000238	0.000244	0.000237	0.000273
33.303	0.00052	0.000421	0.000179	-3.7e-05	-0.000275	-0.000436	-0.0004	-0.000558	-0.00063	-0.00055		26.865	-0.001787	0.000121	0.000239	0.000247	0.000237	0.000272
33.353	0.00052	0.000426	0.000183	-3.3e-05	-0.000271	-0.000435	-0.000396	-0.000557	-0.000628	-0.000548		26.891	-0.001786	0.000122	0.000239	0.00025	0.000237	0.000272
33.404	0.00052	0.000431	0.000187	-2.9e-05	-0.000267	-0.000434	-0.000392	-0.000557	-0.000626	-0.000548		26.917	-0.001786	0.000122	0.000239	0.000253	0.000237	0.000271
33.454	0.000519	0.000436	0.000192	-2.5e-05	-0.000263	-0.000433	-0.000387	-0.000556	-0.000625	-0.000547		26.943	-0.001786	0.000122	0.00024	0.000256	0.000237	0.000271
33.504	0.000519	0.00044	0.000196	-2.1e-05	-0.00026	-0.000432	-0.000383	-0.000555	-0.000623	-0.000546		26.969	-0.001785	0.000123	0.00024	0.000259	0.000237	0.00027
33.554	0.000519	0.000445	0.000201	-1.8e-05	-0.000256	-0.000431	-0.000378	-0.000555	-0.000621	-0.000545		26.995	-0.001785	0.000123	0.00024	0.000262	0.000237	0.00027
33.604	0.000519	0.00045	0.000206	-1.4e-05	-0.000253	-0.000429	-0.000373	-0.000555	-0.000619	-0.000544		27.021	-0.001784	0.000123	0.000241	0.000264	0.000238	0.000269
33.655	0.000519	0.000454	0.000211	-1.1e-05	-0.00025	-0.000428	-0.000368	-0.000555	-0.000617	-0.000544		27.047	-0.001784	0.000123	0.000241	0.000267	0.000238	0.000269
33.705	0.000519	0.000459	0.000216	-8e-06	-0.000247	-0.000426	-0.000363	-0.000554	-0.000614	-0.000543		27.073	-0.001784	0.000124	0.000241	0.00027	0.000238	0.000268
33.755	0.000519	0.000463	0.000221	-5e-06	-0.000244	-0.000425	-0.000357	-0.000554	-0.000612	-0.000542		27.098	-0.001783	0.000124	0.000242	0.000272	0.000238	0.000267
33.805	0.000519	0.000467	0.000226	-2e-06	-0.000242	-0.000423	-0.000351	-0.000554	-0.00061	-0.000541		27.124	-0.001783	0.000125	0.000242	0.000275	0.000238	0.000267
33.855	0.00052	0.000471	0.000232	1e-06	-0.00024	-0.000421	-0.000345	-0.000554	-0.000607	-0.00054		27.15	-0.001783	0.000125	0.000242	0.000278	0.000238	0.000266
33.906	0.00052	0.000475	0.000237	3e-06	-0.000238	-0.00042	-0.000339	-0.000554	-0.000605	-0.000539		27.176	-0.001782	0.000125	0.000243	0.00028	0.000238	0.000266
33.956	0.000521	0.000479	0.000242	6e-06	-0.000236	-0.000418	-0.000333	-0.000554	-0.000602	-0.000538		27.202	-0.001782	0.000126	0.000243	0.000283	0.000238	0.000265
34.006	0.000522	0.000483	0.000247	8e-06	-0.000234	-0.000416	-0.000327	-0.000554	-0.000599	-0.000536		27.228	-0.001782	0.000126	0.000244	0.000285	0.000238	0.000265
34.056	0.000523	0.000486	0.000253	1e-05	-0.000233	-0.000414	-0.000321	-0.000553	-0.000596	-0.000535		27.254	-0.001782	0.000126	0.000244	0.000287	0.000238	0.000264
34.106	0.000524	0.00049	0.000258	1.2e-05	-0.000232	-0.000411	-0.000315	-0.000553	-0.000593	-0.000533		27.28	-0.001781	0.000127	0.000244	0.00029	0.000238	0.000263
34.157	0.000525	0.000493	0.000263	1.4e-05	-0.00023	-0.000409	-0.000308	-0.000553	-0.00059	-0.000531		27.306	-0.001781	0.000127	0.000245	0.000292	0.000238	0.000263
34.207	0.000527	0.000496	0.000268	1.6e-05	-0.000229	-0.000406	-0.000302	-0.000552	-0.000587	-0.000529		27.332	-0.001781	0.000128	0.000245	0.000294	0.000238	0.000262
34.257	0.000528	0.000499	0.000273	1.8e-05	-0.000229	-0.000404	-0.000296	-0.000551	-0.000583	-0.000527		27.358	-0.001781	0.000128	0.000246	0.000296	0.000238	0.000262
34.307	0.00053	0.000502	0.000278	2e-05	-0.000228	-0.000401	-0.000289	-0.00055	-0.00058	-0.000524		27.383	-0.00178	0.000128	0.000246	0.000298	0.000237	0.000261
34.357	0.000532	0.000505	0.000283	2.2e-05	-0.000227	-0.000398	-0.000283	-0.000549	-0.000576	-0.000521		27.409	-0.00178	0.000129	0.000246	0.0003	0.000237	0.00026
34.408	0.000534	0.000508	0.000288	2.3e-05	-0.000227	-0.000394	-0.000277	-0.000548	-0.000572	-0.000518		27.435	-0.00178	0.000129	0.000247	0.000302	0.000237	0.00026
34.458	0.000537	0.00051	0.000292	2.5e-05	-0.000226	-0.000391	-0.000271	-0.000546	-0.000568	-0.000514		27.461	-0.00178	0.00013	0.000247	0.000304	0.000237	0.000259
34.508	0.00054	0.000513	0.000296	2.7e-05	-0.000226	-0.000387	-0.000265	-0.000545	-0.000564	-0.00051		27.487	-0.00178	0.00013	0.000248	0.000306	0.000237	0.000259
34.558	0.000542	0.000515	0.000301	2.8e-05	-0.000225	-0.000384	-0.00026	-0.000543	-0.00056	-0.000506		27.513	-0.00178	0.00013	0.000248	0.000308	0.000237	0.000258
34.608	0.000545	0.000517	0.000305	3e-05	-0.000225	-0.00038	-0.000254	-0.000541	-0.000555	-0.000502		27.539	-0.001779	0.000131	0.000248	0.000309	0.000237	0.000258
34.659	0.000549	0.000519	0.000309	3.1e-05	-0.000224	-0.000375	-0.000249	-0.000539	-0.000551	-0.000497		27.565	-0.001779	0.000131	0.000249	0.000311	0.000237	0.000257
34.709	0.000552	0.000521	0.000312	3.3e-05	-0.000224	-0.000371	-0.000244	-0.000536	-0.000546	-0.000493		27.591	-0.001779	0.000131	0.000249	0.000313	0.000236	0.000257
34.759	0.000555	0.000523	0.000316	3.5e-05	-0.000223	-0.000366	-0.00024	-0.000533	-0.000541	-0.000488		27.617	-0.001779	0.000132	0.000249	0.000314	0.000236	0.000256
34.809	0.000559	0.000524	0.000319	3.6e-05	-0.000222	-0.000362	-0.000236	-0.000531	-0.000536	-0.000482		27.642	-0.001779	0.000132	0.00025	0.000316	0.000236	0.000256
34.859	0.000563	0.000526	0.000323	3.8e-05	-0.000221	-0.000357	-0.000232	-0.000528	-0.000532	-0.000477		27.668	-0.001779	0.000132	0.00025	0.000317	0.000236	0.000255
34.91	0.000567	0.000528	0.000326	4e-05	-0.00022	-0.000352	-0.000228	-0.000524	-0.000527	-0.000471		27.694	-0.001779	0.000132	0.00025	0.000318	0.000236	0.000254
34.96	0.000571	0.000529	0.000329	4.1e-05	-0.000219	-0.000346	-0.000225	-0.000521	-0.000521	-0.000465		27.72	-0.001779	0.000133	0.000251	0.00032	0.000235	0.000254
35.01	0.000575	0.000531	0.000332	4.3e-05	-0.000218	-0.000341	-0.000222	-0.000518	-0.000516	-0.000459		27.746	-0.001779	0.000133	0.000251	0.000321	0.000235	0.000254
35.06	0.000579	0.000532	0.000334	4.5e-05	-0.000217	-0.000335	-0.000219	-0.000514	-0.000511	-0.000453		27.772	-0.001779	0.000133	0.000251	0.000322	0.000235	0.000253
35.11	0.000584	0.000533	0.000337	4.7e-05	-0.000215	-0.00033	-0.000216	-0.00051	-0.000506	-0.000447		27.798	-0.001779	0.000133	0.000252	0.000323	0.000235	0.000253
35.161	0.000588	0.000535	0.000339	4.9e-05	-0.000214	-0.000324	-0.000214	-0.000506	-0.000501	-0.00044		27.824	-0.001779	0.000134	0.000252	0.000325	0.000234	0.000252
35.211	0.000592	0.000536	0.000342	5.1e-05	-0.000212	-0.000318	-0.000212	-0.000502	-0.000496	-0.000434		27.85	-0.001779	0.000134	0.000252	0.000326	0.000234	0.000252
35.261	0.000597	0.000538	0.000344	5.4e-05	-0.000209	-0.000312	-0.00021	-0.000498	-0.00049	-0.000427		27.876	-0.001779	0.000134	0.000252	0.000327	0.000234	0.000251
35.311	0.000601	0.000539	0.000347	5.6e-05	-0.000207	-0.000306	-0.000209	-0.000494	-0.000485	-0.000421		27.902	-0.001779	0.000134	0.000252	0.000328	0.000233	0.000251
35.361	0.000606	0.000541	0.000349	5.8e-05	-0.000205	-0.0003	-0.000208	-0.00049	-0.00048	-0.000415		27.927	-0.001779	0.000134	0.000253	0.000329	0.000233	0.000251
35.412	0.00061	0.000542	0.000351	6.1e-05	-0.000202	-0.000294	-0.000206	-0.000485	-0.000475	-0.000408		27.953	-0.00178	0.000134	0.000253	0.00033	0.000233	0.00025
35.462	0.000615	0.000544	0.000353	6.3e-05	-0.000199	-0.000288	-0.000205	-0.000481	-0.000469	-0.000402		27.979	-0.00178	0.000135	0.000253	0.000331	0.000233	0.00025
35.512	0.000619	0.000546	0.000355	6.6e-05	-0.000195	-0.000282	-0.000204	-0.000477	-0.000464	-0.000396		28.005	-0.00178	0.000135	0.000253	0.000332	0.000232	0.00025
35.562	0.000624	0.000547	0.000358	6.9e-05	-0.000192	-0.000276	-0.000203	-0.000472	-0.000459	-0.00039		28.031	-0.00178	0.000135	0.000253	0.000332	0.000232	0.000249
35.612	0.000628	0.000549	0.00036	7.2e-05	-0.000188	-0.00027	-0.000202	-0.000468	-0.000454	-0.000384		28.057	-0.00178	0.000135	0.000253	0.000333	0.000232	0.000249
35.663	0.000633	0.000551	0.000362	7.5e-05	-0.000184	-0.000264	-0.000201	-0.000463	-0.000449	-0.000378		28.083	-0.00178	0.000135	0.000253	0.000334	0.000231	0.000249
35.713	0.000638	0.000553	0.000364	7.8e-05	-0.00018	-0.000258	-0.0002	-0.000459	-0.000444	-0.000373		28.109	-0.00178	0.000135	0.000254	0.000335	0.000231	0.000249
35.763	0.000642	0.000555	0.000367	8.1e-05	-0.000175	-0.000253	-0.000199	-0.000454	-0.000438	-0.000367		28.135	-0.00178	0.000135	0.000254	0.000336	0.000231	0.000248
35.813	0.000647	0.000558	0.000369	8.4e-05	-0.000171	-0.000247	-0.000198	-0.00045	-0.000433	-0.000362		28.161	-0.001781	0.000135	0.000254	0.000336	0.00023	0.000248
35.863	0.000651	0.00056	0.000372	8.8e-05	-0.000166	-0.000242	-0.000196	-0.000446	-0.000428	-0.000357		28.187	-0.001781	0.000135	0.000254	0.000337	0.00023	0.000248
35.914	0.000656	0.000562	0.000374	9.1e-05	-0.000161	-0.000236	-0.000194	-0.000441	-0.000423	-0.000352		28.212	-0.001781	0.000135	0.000254	0.000338	0.00023	0.000248
35.964	0.00066	0.000565	0.000377	9.5e-05	-0.000155	-0.000231	-0.000193	-0.000437	-0.000418	-0.000348		28.238	-0.001781	0.000135	0.000254	0.000338	0.000229	0.000248
36.014	0.000665	0.000568	0.000379	9.8e-05	-0.00015	-0.000226	-0.000191	-0.000433	-0.000413	-0.000344		28.264	-0.001781	0.000135	0.000254	0.000339	0.000229	0.000248
36.064	0.00067	0.000571	0.000382	0.000102	-0.000144	-0.000221	-0.000188	-0.000429	-0.000408	-0.00034		28.29	-0.001781	0.000135	0.000254	0.00034	0.000229	0.000248
36.114	0.000674	0.000573	0.000385	0.000106	-0.000138	-0.000216	-0.000186	-0.000424	-0.000403	-0.000337		28.316	-0.001782	0.000135	0.000254	0.00034	0.000228	0.000248
36.165	0.000679	0.000576	0.000388	0.000109	-0.000131	-0.000211	-0.000183	-0.00042	-0.000398	-0.000333		28.342	-0.001782	0.000135	0.000254	0.000341	0.000228	0.000248
36.215	0.000683	0.00058	0.00039	0.000113	-0.000125	-0.000206	-0.00018	-0.000416	-0.000393	-0.000331		28.368	-0.001782	0.000135	0.000254	0.000342	0.000228	0.000248
36.265	0.000688	0.000583	0.000393	0.000117	-0.000119	-0.000202	-0.000177	-0.000412	-0.000388	-0.000328		28.394	-0.001782	0.000135	0.000254	0.000342	0.000227	0.000248
36.315	0.000693	0.000586	0.000396	0.000121	-0.000112	-0.000197	-0.000173	-0.000408	-0.000383	-0.000326		28.42	-0.001782	0.000135	0.000253	0.000343	0.000227	0.000248
36.365	0.000697	0.00059	0.000399	0.000125	-0.000105	-0.000193	-0.000169	-0.000403	-0.000378	-0.000324		28.446	-0.001783	0.000135	0.000253	0.000344	0.000227	0.000248
36.416	0.000702	0.000594	0.000402	0.000129	-9.8e-05	-0.000188	-0.000165	-0.000399	-0.000373	-0.000322		28.472	-0.001783	0.000135	0.000253	0.000344	0.000227	0.000248
36.466	0.000706	0.000597	0.000405	0.000133	-9.2e-05	-0.000184	-0.000161	-0.000395	-0.000368	-0.000321		28.497	-0.001783	0.000135	0.000253	0.000345	0.000226	0.000249
36.516	0.000711	0.000601	0.000408	0.000137	-8.5e-05	-0.000179	-0.000157	-0.000391	-0.000363	-0.000319		28.523	-0.001783	0.000135	0.000253	0.000346	0.000226	0.000249
36.566	0.000716	0.000605	0.000411	0.00014	-7.8e-05	-0.000175	-0.000152	-0.000386	-0.000358	-0.000318		28.549	-0.001783	0.000134	0.000253	0.000346	0.000226	0.000249
36.616	0.00072	0.000609	0.000414	0.000144	-7.1e-05	-0.00017	-0.000147	-0.000382	-0.000354	-0.000318		28.575	-0.001783	0.000134	0.000253	0.000347	0.000226	0.000249
36.667	0.000725	0.000613	0.000417	0.000148	-6.4e-05	-0.000166	-0.000143	-0.000378	-0.000349	-0.000317		28.601	-0.001784	0.000134	0.000253	0.000348	0.000226	0.00025
36.717	0.000729	0.000617	0.000421	0.000152	-5.7e-05	-0.000161	-0.000138	-0.000373	-0.000344	-0.000317		28.627	-0.001784	0.000134	0.000252	0.000348	0.000226	0.00025
36.767	0.000734	0.000621	0.000424	0.000155	-5e-05	-0.000156	-0.000133	-0.000369	-0.000339	-0.000316		28.653	-0.001784	0.000134	0.000252	0.000349	0.000225	0.00025
36.817	0.000738	0.000626	0.000427	0.000159	-4.3e-05	-0.000152	-0.000128	-0.000364	-0.000334	-0.000316		28.679	-0.001784	0.000134	0.000252	0.00035	0.000225	0.000251
36.867	0.000743	0.00063	0.00043	0.000163	-3.6e-05	-0.000147	-0.000123	-0.00036	-0.00033	-0.000316		28.705	-0.001784	0.000134	0.000252	0.00035	0.000225	0.000251
36.918	0.000747	0.000634	0.000433	0.000166	-2.9e-05	-0.000142	-0.000118	-0.000355	-0.000325	-0.000316		28.731	-0.001784	0.000134	0.000252	0.000351	0.000225	0.000251
36.968	0.000752	0.000638	0.000437	0.00017	-2.3e-05	-0.000137	-0.000113	-0.00035	-0.000321	-0.000315		28.756	-0.001784	0.000134	0.000251	0.000352	0.000225	0.000252
37.018	0.000756	0.000643	0.00044	0.000173	-1.7e-05	-0.000131	-0.000108	-0.000345	-0.000316	-0.000315		28.782	-0.001784	0.000134	0.000251	0.000353	0.000225	0.000252
37.068	0.000761	0.000647	0.000443	0.000177	-1e-05	-0.000126	-0.000103	-0.000341	-0.000312	-0.000315		28.808	-0.001784	0.000134	0.000251	0.000353	0.000225	0.000253
37.118	0.000765	0.000652	0.000447	0.00018	-4e-06	-0.000121	-9.8e-05	-0.000336	-0.000308	-0.000315		28.834	-0.001785	0.000134	0.000251	0.000354	0.000225	0.000253
37.169	0.000769	0.000656	0.00045	0.000183	2e-06	-0.000115	-9.4e-05	-0.000331	-0.000304	-0.000314		28.86	-0.001785	0.000134	0.00025	0.000355	0.000225	0.000254
37.219	0.000774	0.00066	0.000454	0.000187	8e-06	-0.000109	-8.9e-05	-0.000325	-0.000299	-0.000314		28.886	-0.001785	0.000134	0.00025	0.000356	0.000226	0.000254
37.269	0.000778	0.000665	0.000457	0.00019	1.3e-05	-0.000104	-8.5e-05	-0.00032	-0.000295	-0.000313		28.912	-0.001785	0.000134	0.00025	0.000357	0.000226	0.000255
37.319	0.000782	0.000669	0.000461	0.000194	1.9e-05	-9.8e-05	-8.1e-05	-0.000315	-0.000292	-0.000312		28.938	-0.001785	0.000133	0.000249	0.000358	0.000226	0.000255
37.369	0.000787	0.000673	0.000464	0.000197	2.4e-05	-9.2e-05	-7.7e-05	-0.00031	-0.000288	-0.000311		28.964	-0.001785	0.000133	0.000249	0.000358	0.000226	0.000256
37.42	0.000791	0.000678	0.000468	0.000201	2.9e-05	-8.6e-05	-7.4e-05	-0.000304	-0.000284	-0.000309		28.99	-0.001785	0.000134	0.000249	0.000359	0.000226	0.000256
37.47	0.000795	0.000682	0.000472	0.000205	3.4e-05	-8e-05	-7e-05	-0.000299	-0.000281	-0.000307		29.016	-0.001785	0.000134	0.000249	0.00036	0.000226	0.000257
37.52	0.0008	0.000686	0.000475	0.000208	3.8e-05	-7.4e-05	-6.7e-05	-0.000294	-0.000277	-0.000306		29.041	-0.001785	0.000134	0.000248	0.000361	0.000227	0.000257
37.57	0.000804	0.00069	0.000479	0.000212	4.3e-05	-6.8e-05	-6.4e-05	-0.000288	-0.000274	-0.000303		29.067	-0.001785	0.000134	0.000248	0.000362	0.000227	0.000258
37.62	0.000808	0.000694	0.000483	0.000216	4.7e-05	-6.2e-05	-6.1e-05	-0.000283	-0.000271	-0.000301		29.093	-0.001785	0.000134	0.000248	0.000363	0.000227	0.000259
37.671	0.000812	0.000699	0.000486	0.00022	5.1e-05	-5.5e-05	-5.9e-05	-0.000277	-0.000268	-0.000298		29.119	-0.001785	0.000134	0.000247	0.000364	0.000228	0.000259
37.721	0.000816	0.000703	0.00049	0.000224	5.5e-05	-4.9e-05	-5.6e-05	-0.000272	-0.000265	-0.000295		29.145	-0.001785	0.000134	0.000247	0.000365	0.000228	0.00026
37.771	0.00082	0.000707	0.000494	0.000228	5.9e-05	-4.3e-05	-5.4e-05	-0.000266	-0.000262	-0.000291		29.171	-0.001785	0.000134	0.000247	0.000366	0.000228	0.00026
37.821	0.000824	0.000711	0.000497	0.000233	6.3e-05	-3.7e-05	-5.2e-05	-0.000261	-0.000259	-0.000287		29.197	-0.001785	0.000134	0.000247	0.000368	0.000229	0.000261
37.871	0.000828	0.000715	0.000501	0.000237	6.6e-05	-3.1e-05	-5.1e-05	-0.000256	-0.000256	-0.000283		29.223	-0.001785	0.000135	0.000246	0.000369	0.000229	0.000262
37.922	0.000832	0.000719	0.000504	0.000242	7e-05	-2.5e-05	-4.9e-05	-0.00025	-0.000254	-0.000279		29.249	-0.001785	0.000135	0.000246	0.00037	0.00023	0.000262
37.972	0.000836	0.000723	0.000508	0.000247	7.3e-05	-1.9e-05	-4.8e-05	-0.000245	-0.000251	-0.000274		29.275	-0.001785	0.000135	0.000246	0.000371	0.00023	0.000263
38.022	0.00084	0.000727	0.000512	0.000252	7.6e-05	-1.4e-05	-4.7e-05	-0.00024	-0.000249	-0.00027		29.301	-0.001785	0.000135	0.000245	0.000372	0.000231	0.000264
38.072	0.000844	0.000731	0.000515	0.000257	8e-05	-8e-06	-4.6e-05	-0.000235	-0.000246	-0.000265		29.326	-0.001785	0.000136	0.000245	0.000373	0.000231	0.000264
38.122	0.000847	0.000735	0.000518	0.000262	8.3e-05	-3e-06	-4.5e-05	-0.000229	-0.000244	-0.000259		29.352	-0.001785	0.000136	0.000245	0.000374	0.000232	0.000265
38.173	0.000851	0.000739	0.000522	0.000268	8.6e-05	2e-06	-4.4e-05	-0.000224	-0.000241	-0.000254		29.378	-0.001785	0.000136	0.000245	0.000376	0.000233	0.000265
38.223	0.000854	0.000743	0.000525	0.000274	8.9e-05	7e-06	-4.4e-05	-0.000219	-0.000239	-0.000248		29.404	-0.001784	0.000137	0.000244	0.000377	0.000233	0.000266
38.273	0.000858	0.000747	0.000528	0.00028	9.2e-05	1.2e-05	-4.3e-05	-0.000214	-0.000237	-0.000243		29.43	-0.001784	0.000137	0.000244	0.000378	0.000234	0.000267
38.323	0.000861	0.000751	0.000531	0.000286	9.5e-05	1.7e-05	-4.3e-05	-0.00021	-0.000235	-0.000237		29.456	-0.001784	0.000137	0.000244	0.000379	0.000234	0.000267
38.373	0.000865	0.000755	0.000534	0.000292	9.8e-05	2.1e-05	-4.3e-05	-0.000205	-0.000233	-0.000231		29.482	-0.001784	0.000138	0.000244	0.00038	0.000235	0.000268
38.424	0.000868	0.000759	0.000537	0.000298	0.000101	2.6e-05	-4.2e-05	-0.0002	-0.000231	-0.000226		29.508	-0.001784	0.000138	0.000244	0.000382	0.000236	0.000269
38.474	0.000871	0.000764	0.00054	0.000305	0.000105	2.9e-05	-4.2e-05	-0.000195	-0.000229	-0.00022		29.534	-0.001784	0.000139	0.000243	0.000383	0.000237	0.000269
38.524	0.000874	0.000768	0.000542	0.000311	0.000108	3.3e-05	-4.2e-05	-0.00019	-0.000227	-0.000215		29.56	-0.001784	0.00014	0.000243	0.000384	0.000237	0.00027
38.574	0.000877	0.000772	0.000545	0.000318	0.000111	3.7e-05	-4.2e-05	-0.000186	-0.000225	-0.000209		29.585	-0.001784	0.00014	0.000243	0.000385	0.000238	0.00027
38.624	0.00088	0.000776	0.000548	0.000325	0.000115	4e-05	-4.1e-05	-0.000181	-0.000223	-0.000204		29.611	-0.001784	0.000141	0.000243	0.000386	0.000239	0.000271
38.675	0.000883	0.000781	0.00055	0.000332	0.000118	4.3e-05	-4.1e-05	-0.000177	-0.000221	-0.000199		29.637	-0.001784	0.000141	0.000243	0.000388	0.00024	0.000271
38.725	0.000885	0.000785	0.000552	0.000339	0.000122	4.6e-05	-4e-05	-0.000172	-0.000219	-0.000194		29.663	-0.001784	0.000142	0.000243	0.000389	0.00024	0.000272
38.775	0.000888	0.00079	0.000555	0.000346	0.000126	4.9e-05	-4e-05	-0.000168	-0.000217	-0.000189		29.689	-0.001783	0.000143	0.000243	0.00039	0.000241	0.000273
38.825	0.000891	0.000794	0.000557	0.000353	0.00013	5.1e-05	-3.9e-05	-0.000163	-0.000215	-0.000184		29.715	-0.001783	0.000143	0.000243	0.000391	0.000242	0.000273
38.876	0.000893	0.000799	0.000559	0.000361	0.000134	5.3e-05	-3.8e-05	-0.000159	-0.000213	-0.00018		29.741	-0.001783	0.000144	0.000243	0.000392	0.000243	0.000274
38.926	0.000896	0.000803	0.000561	0.000368	0.000138	5.6e-05	-3.7e-05	-0.000154	-0.000211	-0.000175		29.767	-0.001783	0.000145	0.000242	0.000393	0.000244	0.000274
38.976	0.000898	0.000808	0.000563	0.000375	0.000142	5.8e-05	-3.6e-05	-0.00015	-0.000209	-0.000171		29.793	-0.001783	0.000146	0.000242	0.000394	0.000244	0.000275
39.026	0.000901	0.000812	0.000565	0.000382	0.000146	6e-05	-3.5e-05	-0.000145	-0.000207	-0.000167		29.819	-0.001783	0.000147	0.000242	0.000395	0.000245	0.000275
39.076	0.000903	0.000817	0.000567	0.000389	0.000151	6.1e-05	-3.3e-05	-0.000141	-0.000205	-0.000164		29.845	-0.001783	0.000147	0.000242	0.000396	0.000246	0.000276
39.127	0.000906	0.000822	0.00057	0.000396	0.000155	6.3e-05	-3.2e-05	-0.000136	-0.000202	-0.00016		29.87	-0.001783	0.000148	0.000242	0.000397	0.000247	0.000276
39.177	0.000908	0.000827	0.000572	0.000404	0.00016	6.5e-05	-3e-05	-0.000132	-0.0002	-0.000157		29.896	-0.001782	0.000149	0.000243	0.000398	0.000248	0.000276
39.227	0.00091	0.000831	0.000574	0.000411	0.000165	6.6e-05	-2.7e-05	-0.000128	-0.000198	-0.000154		29.922	-0.001782	0.00015	0.000243	0.000399	0.000249	0.000277
39.277	0.000913	0.000836	0.000576	0.000418	0.00017	6.8e-05	-2.5e-05	-0.000123	-0.000195	-0.000151		29.948	-0.001782	0.000151	0.000243	0.000399	0.00025	0.000277
39.327	0.000915	0.000841	0.000579	0.000425	0.000175	7e-05	-2.2e-05	-0.000119	-0.000193	-0.000148		29.974	-0.001782	0.000152	0.000243	0.0004	0.00025	0.000278
39.378	0.000918	0.000846	0.000581	0.000432	0.00018	7.1e-05	-1.9e-05	-0.000114	-0.00019	-0.000146		30	-0.001782	0.000153	0.000243	0.000401	0.000251	0.000278
39.428	0.00092	0.000851	0.000584	0.000438	0.000185	7.3e-05	-1.6e-05	-0.00011	-0.000187	-0.000143		30.026	-0.001782	0.000154	0.000243	0.000402	0.000252	0.000278
39.478	0.000923	0.000856	0.000587	0.000445	0.00019	7.5e-05	-1.2e-05	-0.000105	-0.000184	-0.000141		30.052	-0.001781	0.000155	0.000243	0.000402	0.000253	0.000279
39.528	0.000925	0.000861	0.00059	0.000452	0.000195	7.7e-05	-8e-06	-0.0001	-0.000181	-0.000139		30.078	-0.001781	0.000156	0.000243	0.000403	0.000254	0.000279
39.578	0.000928	0.000867	0.000593	0.000458	0.000201	7.9e-05	-4e-06	-9.6e-05	-0.000177	-0.000137		30.104	-0.001781	0.000157	0.000243	0.000403	0.000254	0.000279
39.629	0.00093	0.000872	0.000596	0.000465	0.000206	8.1e-05	1e-06	-9.1e-05	-0.000174	-0.000135		30.13	-0.001781	0.000158	0.000244	0.000404	0.000255	0.000279
39.679	0.000933	0.000877	0.0006	0.000471	0.000212	8.3e-05	6e-06	-8.6e-05	-0.00017	-0.000133		30.155	-0.001781	0.000159	0.000244	0.000404	0.000256	0.00028
39.729	0.000936	0.000883	0.000604	0.000477	0.000217	8.6e-05	1.1e-05	-8.1e-05	-0.000166	-0.000131		30.181	-0.001781	0.00016	0.000244	0.000404	0.000257	0.00028
39.779	0.000939	0.000888	0.000608	0.000484	0.000223	8.9e-05	1.6e-05	-7.6e-05	-0.000162	-0.00013		30.207	-0.00178	0.000161	0.000244	0.000405	0.000258	0.00028
39.829	0.000942	0.000894	0.000612	0.00049	0.000228	9.2e-05	2.2e-05	-7.1e-05	-0.000157	-0.000128		30.233	-0.00178	0.000162	0.000244	0.000405	0.000258	0.00028
39.88	0.000945	0.0009	0.000617	0.000496	0.000234	9.6e-05	2.8e-05	-6.6e-05	-0.000152	-0.000126		30.259	-0.00178	0.000163	0.000245	0.000405	0.000259	0.00028
39.93	0.000949	0.000906	0.000622	0.000502	0.000239	9.9e-05	3.4e-05	-6e-05	-0.000147	-0.000124		30.285	-0.00178	0.000164	0.000245	0.000405	0.00026	0.000281
39.98	0.000952	0.000912	0.000627	0.000507	0.000245	0.000103	4.1e-05	-5.5e-05	-0.000142	-0.000121		30.311	-0.001779	0.000165	0.000245	0.000405	0.00026	0.000281
40.03	0.000955	0.000918	0.000633	0.000513	0.000251	0.000107	4.8e-05	-4.9e-05	-0.000136	-0.000119		30.337	-0.001779	0.000166	0.000245	0.000405	0.000261	0.000281
40.08	0.000959	0.000924	0.000639	0.000519	0.000257	0.000112	5.5e-05	-4.4e-05	-0.00013	-0.000116		30.363	-0.001779	0.000167	0.000246	0.000405	0.000262	0.000281
40.131	0.000963	0.000931	0.000645	0.000524	0.000262	0.000117	6.2e-05	-3.8e-05	-0.000123	-0.000113		30.389	-0.001779	0.000168	0.000246	0.000405	0.000262	0.000281
40.181	0.000967	0.000937	0.000652	0.00053	0.000268	0.000122	6.9e-05	-3.2e-05	-0.000117	-0.00011		30.415	-0.001778	0.000169	0.000246	0.000404	0.000263	0.000281
40.231	0.000971	0.000944	0.000658	0.000535	0.000274	0.000127	7.7e-05	-2.6e-05	-0.00011	-0.000106		30.44	-0.001778	0.00017	0.000247	0.000404	0.000264	0.000281
40.281	0.000975	0.000951	0.000666	0.000541	0.00028	0.000133	8.5e-05	-2e-05	-0.000102	-0.000102		30.466	-0.001778	0.000171	0.000247	0.000403	0.000264	0.000281
40.331	0.00098	0.000958	0.000673	0.000547	0.000286	0.000139	9.3e-05	-1.3e-05	-9.5e-05	-9.8e-05		30.492	-0.001777	0.000172	0.000247	0.000403	0.000265	0.000281
40.382	0.000984	0.000965	0.000681	0.000552	0.000292	0.000146	0.000102	-7e-06	-8.7e-05	-9.3e-05		30.518	-0.001777	0.000173	0.000248	0.000402	0.000265	0.000281
40.432	0.000989	0.000972	0.00069	0.000558	0.000298	0.000152	0.00011	0	-7.8e-05	-8.8e-05		30.544	-0.001777	0.000174	0.000248	0.000402	0.000266	0.000281
40.482	0.000995	0.000979	0.000698	0.000564	0.000305	0.000159	0.000119	6e-06	-6.9e-05	-8.2e-05		30.57	-0.001776	0.000175	0.000248	0.000401	0.000266	0.000281
40.532	0.001	0.000987	0.000707	0.00057	0.000311	0.000166	0.000128	1.3e-05	-6e-05	-7.6e-05		30.596	-0.001776	0.000176	0.000249	0.0004	0.000267	0.000281
40.582	0.001006	0.000994	0.000717	0.000577	0.000317	0.000174	0.000138	2e-05	-5.1e-05	-7e-05		30.622	-0.001776	0.000177	0.000249	0.000399	0.000267	0.000281
40.633	0.001012	0.001002	0.000727	0.000583	0.000324	0.000181	0.000147	2.8e-05	-4.1e-05	-6.3e-05		30.648	-0.001775	0.000178	0.00025	0.000398	0.000268	0.000281
40.683	0.001018	0.00101	0.000737	0.00059	0.000331	0.000189	0.000157	3.5e-05	-3.1e-05	-5.5e-05		30.674	-0.001775	0.000179	0.00025	0.000397	0.000268	0.000281
40.733	0.001024	0.001017	0.000747	0.000597	0.000337	0.000198	0.000166	4.3e-05	-2.1e-05	-4.7e-05		30.699	-0.001775	0.00018	0.00025	0.000396	0.000269	0.000281
40.783	0.001031	0.001025	0.000758	0.000604	0.000344	0.000206	0.000176	5.1e-05	-1e-05	-3.8e-05		30.725	-0.001774	0.00018	0.000251	0.000395	0.000269	0.000281
40.833	0.001038	0.001033	0.000768	0.000612	0.000351	0.000215	0.000186	5.9e-05	1e-06	-2.9e-05		30.751	-0.001774	0.000181	0.000251	0.000393	0.00027	0.000281
40.884	0.001045	0.001041	0.00078	0.000619	0.000359	0.000223	0.000197	6.7e-05	1.2e-05	-1.9e-05		30.777	-0.001773	0.000182	0.000251	0.000392	0.00027	0.000281
40.934	0.001053	0.00105	0.000791	0.000628	0.000366	0.000232	0.000207	7.6e-05	2.4e-05	-8e-06		30.803	-0.001773	0.000183	0.000252	0.00039	0.00027	0.000281
40.984	0.00106	0.001058	0.000803	0.000636	0.000374	0.000242	0.000218	8.4e-05	3.6e-05	3e-06		30.829	-0.001772	0.000183	0.000252	0.000389	0.000271	0.000281
41.034	0.001068	0.001066	0.000815	0.000645	0.000381	0.000251	0.000229	9.3e-05	4.8e-05	1.4e-05		30.855	-0.001772	0.000184	0.000252	0.000387	0.000271	0.000281
41.084	0.001077	0.001074	0.000827	0.000654	0.000389	0.000261	0.00024	0.000102	6.1e-05	2.7e-05		30.881	-0.001771	0.000185	0.000253	0.000386	0.000272	0.000281
41.135	0.001085	0.001083	0.000839	0.000664	0.000398	0.00027	0.000251	0.000112	7.4e-05	3.9e-05		30.907	-0.001771	0.000185	0.000253	0.000384	0.000272	0.000281
41.185	0.001094	0.001091	0.000852	0.000674	0.000406	0.00028	0.000262	0.000122	8.7e-05	5.3e-05		30.933	-0.00177	0.000186	0.000253	0.000382	0.000272	0.000281
41.235	0.001103	0.0011	0.000865	0.000685	0.000415	0.00029	0.000273	0.000132	0.000101	6.7e-05		30.959	-0.00177	0.000187	0.000254	0.00038	0.000273	0.000281
41.285	0.001113	0.001109	0.000878	0.000695	0.000424	0.0003	0.000285	0.000142	0.000115	8.1e-05		30.984	-0.001769	0.000187	0.000254	0.000378	0.000273	0.000281
41.335	0.001122	0.001117	0.000891	0.000707	0.000433	0.00031	0.000297	0.000153	0.000129	9.7e-05		31.01	-0.001769	0.000188	0.000254	0.000376	0.000273	0.000281
41.386	0.001132	0.001126	0.000904	0.000718	0.000443	0.000321	0.000309	0.000163	0.000144	0.000112		31.036	-0.001768	0.000188	0.000255	0.000374	0.000274	0.000281
41.436	0.001143	0.001135	0.000917	0.00073	0.000453	0.000331	0.000321	0.000175	0.000159	0.000128		31.062	-0.001767	0.000189	0.000255	0.000372	0.000274	0.000281
41.486	0.001153	0.001144	0.000931	0.000743	0.000464	0.000341	0.000334	0.000186	0.000174	0.000145		31.088	-0.001767	0.000189	0.000255	0.00037	0.000275	0.000281
41.536	0.001164	0.001154	0.000944	0.000755	0.000475	0.000352	0.000346	0.000198	0.00019	0.000162		31.114	-0.001766	0.00019	0.000256	0.000367	0.000275	0.000281
41.586	0.001175	0.001163	0.000958	0.000768	0.000487	0.000363	0.000359	0.00021	0.000206	0.00018		31.14	-0.001766	0.00019	0.000256	0.000365	0.000275	0.000281
41.637	0.001187	0.001173	0.000972	0.000782	0.000499	0.000374	0.000372	0.000223	0.000222	0.000198		31.166	-0.001765	0.000191	0.000256	0.000363	0.000276	0.000281
41.687	0.001198	0.001183	0.000986	0.000796	0.000512	0.000385	0.000386	0.000236	0.000239	0.000216		31.192	-0.001764	0.000191	0.000256	0.00036	0.000276	0.000281
41.737	0.00121	0.001193	0.001	0.00081	0.000525	0.000396	0.0004	0.00025	0.000256	0.000235		31.218	-0.001764	0.000191	0.000257	0.000358	0.000276	0.000282
41.787	0.001223	0.001203	0.001014	0.000824	0.000539	0.000408	0.000414	0.000264	0.000273	0.000254		31.244	-0.001763	0.000192	0.000257	0.000356	0.000277	0.000282
41.837	0.001235	0.001214	0.001028	0.000839	0.000553	0.000419	0.000428	0.000279	0.000291	0.000274		31.269	-0.001763	0.000192	0.000257	0.000353	0.000277	0.000282
41.888	0.001248	0.001225	0.001042	0.000854	0.000568	0.000431	0.000443	0.000294	0.000309	0.000293		31.295	-0.001762	0.000192	0.000257	0.000351	0.000277	0.000282
41.938	0.001262	0.001236	0.001057	0.000869	0.000584	0.000444	0.000458	0.000309	0.000327	0.000314		31.321	-0.001761	0.000193	0.000257	0.000348	0.000278	0.000282
41.988	0.001275	0.001248	0.001071	0.000885	0.000601	0.000456	0.000474	0.000325	0.000346	0.000334		31.347	-0.001761	0.000193	0.000258	0.000346	0.000278	0.000282
42.038	0.001289	0.00126	0.001086	0.000901	0.000618	0.000469	0.00049	0.000342	0.000365	0.000355		31.373	-0.00176	0.000193	0.000258	0.000343	0.000279	0.000283
42.088	0.001304	0.001273	0.001101	0.000917	0.000636	0.000483	0.000506	0.00036	0.000385	0.000377		31.399	-0.001759	0.000193	0.000258	0.00034	0.000279	0.000283
42.139	0.001319	0.001286	0.001116	0.000934	0.000655	0.000496	0.000523	0.000378	0.000405	0.000398		31.425	-0.001759	0.000194	0.000258	0.000338	0.00028	0.000283
42.189	0.001334	0.001299	0.001131	0.000951	0.000675	0.000511	0.000541	0.000396	0.000425	0.00042		31.451	-0.001758	0.000194	0.000258	0.000335	0.00028	0.000284
42.239	0.001349	0.001313	0.001146	0.000968	0.000695	0.000525	0.000559	0.000416	0.000446	0.000443		31.477	-0.001757	0.000194	0.000259	0.000333	0.000281	0.000284
42.289	0.001365	0.001327	0.001162	0.000986	0.000717	0.000541	0.000578	0.000436	0.000468	0.000466		31.503	-0.001757	0.000194	0.000259	0.00033	0.000281	0.000284
42.339	0.001382	0.001342	0.001178	0.001004	0.000739	0.000557	0.000597	0.000457	0.000489	0.000489		31.528	-0.001756	0.000194	0.000259	0.000327	0.000282	0.000285
42.39	0.001398	0.001358	0.001194	0.001022	0.000762	0.000573	0.000617	0.000478	0.000512	0.000512		31.554	-0.001755	0.000195	0.000259	0.000325	0.000282	0.000285
42.44	0.001415	0.001374	0.00121	0.001041	0.000786	0.00059	0.000638	0.0005	0.000535	0.000536		31.58	-0.001755	0.000195	0.000259	0.000322	0.000283	0.000286
42.49	0.001433	0.001391	0.001227	0.001061	0.000811	0.000608	0.000659	0.000524	0.000558	0.000561		31.606	-0.001754	0.000195	0.00026	0.000319	0.000283	0.000286
42.54	0.001451	0.001408	0.001244	0.00108	0.000836	0.000627	0.000681	0.000547	0.000583	0.000586		31.632	-0.001754	0.000195	0.00026	0.000317	0.000284	0.000286
42.59	0.001469	0.001427	0.001262	0.001101	0.000863	0.000647	0.000704	0.000572	0.000607	0.000611		31.658	-0.001753	0.000195	0.00026	0.000314	0.000285	0.000287
42.641	0.001488	0.001445	0.00128	0.001121	0.00089	0.000667	0.000727	0.000598	0.000633	0.000637		31.684	-0.001752	0.000195	0.00026	0.000312	0.000285	0.000287
42.691	0.001508	0.001465	0.001299	0.001143	0.000919	0.000689	0.000752	0.000624	0.000659	0.000663		31.71	-0.001752	0.000195	0.00026	0.000309	0.000286	0.000288
42.741	0.001527	0.001485	0.001318	0.001165	0.000948	0.000711	0.000777	0.000652	0.000686	0.00069		31.736	-0.001751	0.000195	0.000261	0.000307	0.000287	0.000289
42.791	0.001548	0.001506	0.001338	0.001187	0.000978	0.000734	0.000803	0.00068	0.000713	0.000717		31.762	-0.00175	0.000196	0.000261	0.000304	0.000287	0.000289
42.841	0.001568	0.001528	0.001358	0.00121	0.001009	0.000759	0.000829	0.00071	0.000741	0.000745		31.788	-0.00175	0.000196	0.000261	0.000302	0.000288	0.00029
42.892	0.00159	0.001551	0.001379	0.001234	0.001041	0.000785	0.000857	0.00074	0.00077	0.000774		31.813	-0.001749	0.000196	0.000261	0.0003	0.000289	0.00029
42.942	0.001611	0.001574	0.001401	0.001259	0.001073	0.000811	0.000885	0.000772	0.0008	0.000803		31.839	-0.001749	0.000196	0.000261	0.000297	0.000289	0.000291
42.992	0.001634	0.001598	0.001423	0.001285	0.001107	0.000839	0.000915	0.000804	0.00083	0.000833		31.865	-0.001748	0.000196	0.000261	0.000295	0.00029	0.000292
43.042	0.001656	0.001623	0.001447	0.001311	0.001142	0.000868	0.000945	0.000838	0.000862	0.000864		31.891	-0.001747	0.000196	0.000262	0.000293	0.000291	0.000292
43.092	0.00168	0.001649	0.001471	0.001339	0.001177	0.000899	0.000976	0.000872	0.000894	0.000896		31.917	-0.001747	0.000196	0.000262	0.00029	0.000292	0.000293
43.143	0.001703	0.001676	0.001496	0.001367	0.001213	0.000931	0.001008	0.000908	0.000928	0.000928		31.943	-0.001746	0.000196	0.000262	0.000288	0.000292	0.000293
43.193	0.001728	0.001704	0.001522	0.001396	0.00125	0.000964	0.001042	0.000945	0.000962	0.000962		31.969	-0.001746	0.000196	0.000262	0.000286	0.000293	0.000294
43.243	0.001753	0.001732	0.001549	0.001427	0.001288	0.000998	0.001076	0.000983	0.000997	0.000997		31.995	-0.001745	0.000197	0.000262	0.000284	0.000294	0.000295
43.293	0.001778	0.001761	0.001577	0.001458	0.001327	0.001034	0.001111	0.001023	0.001034	0.001033		32.021	-0.001745	0.000197	0.000262	0.000282	0.000295	0.000295
43.343	0.001805	0.001791	0.001606	0.001491	0.001367	0.001071	0.001148	0.001064	0.001071	0.00107		32.047	-0.001744	0.000197	0.000262	0.00028	0.000295	0.000296
43.394	0.001832	0.001823	0.001636	0.001525	0.001407	0.00111	0.001185	0.001105	0.00111	0.001109		32.073	-0.001744	0.000197	0.000263	0.000278	0.000296	0.000297
43.444	0.001859	0.001855	0.001667	0.00156	0.001449	0.00115	0.001224	0.001149	0.00115	0.001149		32.098	-0.001743	0.000197	0.000263	0.000276	0.000297	0.000298
43.494	0.001887	0.001887	0.0017	0.001596	0.001492	0.001191	0.001264	0.001193	0.001191	0.00119		32.124	-0.001742	0.000198	0.000263	0.000274	0.000298	0.000298
43.544	0.001916	0.001921	0.001734	0.001634	0.001535	0.001234	0.001306	0.001239	0.001234	0.001233		32.15	-0.001742	0.000198	0.000263	0.000273	0.000298	0.000299
43.594	0.001946	0.001956	0.001769	0.001673	0.00158	0.001279	0.001348	0.001286	0.001277	0.001278		32.176	-0.001741	0.000198	0.000263	0.000271	0.000299	0.0003
43.645	0.001977	0.001992	0.001805	0.001714	0.001626	0.001325	0.001392	0.001335	0.001323	0.001324		32.202	-0.001741	0.000198	0.000263	0.000269	0.0003	0.0003
43.695	0.002008	0.002029	0.001842	0.001756	0.001673	0.001372	0.001438	0.001385	0.001369	0.001371		32.228	-0.00174	0.000199	0.000263	0.000268	0.000301	0.000301
43.745	0.00204	0.002067	0.001881	0.001799	0.001721	0.001422	0.001485	0.001437	0.001418	0.001421		32.254	-0.00174	0.000199	0.000263	0.000266	0.000301	0.000302
43.795	0.002073	0.002106	0.001922	0.001844	0.00177	0.001472	0.001533	0.00149	0.001467	0.001472		32.28	-0.001739	0.000199	0.000263	0.000265	0.000302	0.000302
43.845	0.002107	0.002146	0.001964	0.001891	0.001821	0.001525	0.001584	0.001545	0.001519	0.001525		32.306	-0.001739	0.0002	0.000263	0.000264	0.000303	0.000303
43.896	0.002142	0.002188	0.002007	0.001939	0.001872	0.001579	0.001635	0.001601	0.001572	0.00158		32.332	-0.001738	0.0002	0.000263	0.000262	0.000303	0.000304
43.946	0.002178	0.00223	0.002052	0.001989	0.001926	0.001635	0.001689	0.001659	0.001627	0.001637		32.358	-0.001738	0.0002	0.000263	0.000261	0.000304	0.000304
43.996	0.002215	0.002274	0.002098	0.002041	0.00198	0.001693	0.001744	0.001719	0.001684	0.001696		32.383	-0.001737	0.000201	0.000263	0.00026	0.000305	0.000305
44.046	0.002253	0.002319	0.002146	0.002095	0.002036	0.001752	0.001801	0.001781	0.001742	0.001758		32.409	-0.001736	0.000201	0.000263	0.000259	0.000305	0.000306
44.096	0.002292	0.002366	0.002195	0.00215	0.002094	0.001814	0.00186	0.001845	0.001803	0.001821		32.435	-0.001736	0.000202	0.000263	0.000258	0.000306	0.000306
44.147	0.002332	0.002414	0.002246	0.002208	0.002153	0.001877	0.001921	0.00191	0.001865	0.001886		32.461	-0.001735	0.000202	0.000263	0.000257	0.000306	0.000307
44.197	0.002373	0.002463	0.002299	0.002267	0.002214	0.001942	0.001984	0.001977	0.00193	0.001954		32.487	-0.001735	0.000203	0.000263	0.000256	0.000307	0.000307
44.247	0.002415	0.002514	0.002353	0.002328	0.002277	0.00201	0.002049	0.002047	0.001996	0.002024		32.513	-0.001734	0.000203	0.000262	0.000256	0.000307	0.000308
44.297	0.002459	0.002567	0.002409	0.002391	0.002342	0.002079	0.002116	0.002119	0.002065	0.002096		32.539	-0.001733	0.000204	0.000262	0.000255	0.000308	0.000309
44.347	0.002504	0.002621	0.002467	0.002457	0.002408	0.00215	0.002185	0.002192	0.002137	0.002171		32.565	-0.001733	0.000204	0.000262	0.000254	0.000308	0.000309
44.398	0.00255	0.002677	0.002527	0.002524	0.002477	0.002224	0.002257	0.002268	0.00221	0.002248		32.591	-0.001732	0.000205	0.000262	0.000254	0.000309	0.00031
44.448	0.002597	0.002735	0.002588	0.002594	0.002548	0.0023	0.002331	0.002347	0.002286	0.002328		32.617	-0.001732	0.000205	0.000262	0.000253	0.000309	0.00031
44.498	0.002646	0.002795	0.002652	0.002665	0.002621	0.002378	0.002407	0.002427	0.002364	0.00241		32.642	-0.001731	0.000206	0.000262	0.000253	0.00031	0.000311
44.548	0.002696	0.002856	0.002717	0.00274	0.002696	0.002458	0.002486	0.002511	0.002445	0.002495		32.668	-0.00173	0.000207	0.000262	0.000252	0.00031	0.000311
44.598	0.002748	0.00292	0.002784	0.002816	0.002774	0.002541	0.002567	0.002596	0.002529	0.002582		32.694	-0.00173	0.000207	0.000262	0.000252	0.00031	0.000312
44.649	0.002801	0.002986	0.002854	0.002895	0.002854	0.002627	0.002651	0.002684	0.002615	0.002672		32.72	-0.001729	0.000208	0.000261	0.000252	0.000311	0.000312
44.699	0.002856	0.003053	0.002925	0.002976	0.002937	0.002714	0.002738	0.002775	0.002704	0.002764		32.746	-0.001728	0.000209	0.000261	0.000252	0.000311	0.000313
44.749	0.002913	0.003124	0.002999	0.003059	0.003023	0.002805	0.002827	0.002869	0.002796	0.00286		32.772	-0.001727	0.00021	0.000261	0.000251	0.000311	0.000313
44.799	0.002971	0.003196	0.003075	0.003146	0.003111	0.002898	0.002919	0.002965	0.00289	0.002958		32.798	-0.001727	0.00021	0.000261	0.000251	0.000311	0.000313
44.849	0.003032	0.003271	0.003153	0.003235	0.003203	0.002994	0.003014	0.003065	0.002988	0.003059		32.824	-0.001726	0.000211	0.000261	0.000251	0.000311	0.000314
44.9	0.003094	0.003348	0.003234	0.003326	0.003297	0.003093	0.003112	0.003167	0.003088	0.003162		32.85	-0.001725	0.000212	0.000261	0.000251	0.000312	0.000314
44.95	0.003158	0.003428	0.003317	0.003421	0.003395	0.003195	0.003213	0.003272	0.003192	0.003269		32.876	-0.001724	0.000213	0.000261	0.000251	0.000312	0.000314
45	0.003224	0.00351	0.003403	0.003518	0.003495	0.0033	0.003317	0.00338	0.003298	0.003378		32.902	-0.001723	0.000213	0.00026	0.000251	0.000312	0.000315
45.05	0.003292	0.003596	0.003491	0.003618	0.003599	0.003408	0.003424	0.003492	0.003408	0.003491		32.927	-0.001723	0.000214	0.00026	0.000251	0.000312	0.000315
45.1	0.003362	0.003683	0.003582	0.003722	0.003706	0.003519	0.003534	0.003607	0.003521	0.003606		32.953	-0.001722	0.000215	0.00026	0.000252	0.000312	0.000315
45.151	0.003435	0.003774	0.003676	0.003828	0.003816	0.003633	0.003648	0.003725	0.003638	0.003724		32.979	-0.001721	0.000216	0.00026	0.000252	0.000312	0.000315
45.201	0.00351	0.003868	0.003772	0.003938	0.00393	0.003751	0.003765	0.003846	0.003757	0.003846		33.005	-0.00172	0.000216	0.00026	0.000252	0.000312	0.000315
45.251	0.003587	0.003965	0.003872	0.00405	0.004047	0.003872	0.003885	0.003971	0.003881	0.003971		33.031	-0.001719	0.000217	0.00026	0.000252	0.000312	0.000316
45.301	0.003667	0.004064	0.003974	0.004167	0.004168	0.003997	0.004009	0.004099	0.004008	0.004099		33.057	-0.001718	0.000218	0.00026	0.000252	0.000312	0.000316
45.351	0.00375	0.004167	0.00408	0.004286	0.004293	0.004125	0.004136	0.00423	0.004138	0.00423		33.083	-0.001717	0.000219	0.000259	0.000253	0.000311	0.000316
45.402	0.003835	0.004273	0.004189	0.004409	0.004421	0.004257	0.004267	0.004366	0.004272	0.004364		33.109	-0.001716	0.00022	0.000259	0.000253	0.000311	0.000316
45.452	0.003924	0.004382	0.004301	0.004536	0.004553	0.004393	0.004402	0.004504	0.00441	0.004502		33.135	-0.001715	0.00022	0.000259	0.000253	0.000311	0.000316
45.502	0.004015	0.004495	0.004417	0.004666	0.004688	0.004532	0.00454	0.004647	0.004551	0.004643		33.161	-0.001714	0.000221	0.000259	0.000253	0.000311	0.000316
45.552	0.004109	0.004611	0.004536	0.0048	0.004827	0.004675	0.004682	0.004793	0.004696	0.004788		33.187	-0.001714	0.000222	0.000259	0.000254	0.000311	0.000316
45.602	0.004206	0.00473	0.004658	0.004937	0.00497	0.004822	0.004827	0.004943	0.004845	0.004936		33.212	-0.001713	0.000223	0.000259	0.000254	0.00031	0.000316
45.653	0.004306	0.004853	0.004785	0.005078	0.005117	0.004973	0.004977	0.005096	0.004998	0.005087		33.238	-0.001712	0.000223	0.000259	0.000254	0.00031	0.000316
45.703	0.00441	0.00498	0.004915	0.005223	0.005268	0.005128	0.00513	0.005253	0.005155	0.005242		33.264	-0.001711	0.000224	0.000259	0.000254	0.00031	0.000316
45.753	0.004517	0.00511	0.005049	0.005372	0.005422	0.005287	0.005287	0.005414	0.005315	0.0054		33.29	-0.00171	0.000225	0.000259	0.000255	0.000309	0.000315
45.803	0.004628	0.005244	0.005187	0.005525	0.005581	0.005449	0.005448	0.005579	0.005479	0.005562		33.316	-0.001709	0.000225	0.000259	0.000255	0.000309	0.000315
45.853	0.004742	0.005382	0.005329	0.005681	0.005743	0.005616	0.005613	0.005747	0.005647	0.005727		33.342	-0.001708	0.000226	0.000259	0.000255	0.000309	0.000315
45.904	0.004859	0.005524	0.005474	0.005842	0.005909	0.005787	0.005782	0.005919	0.00582	0.005896		33.368	-0.001707	0.000227	0.000258	0.000255	0.000308	0.000315
45.954	0.004981	0.005669	0.005624	0.006006	0.006079	0.005962	0.005955	0.006095	0.005995	0.006069		33.394	-0.001706	0.000227	0.000258	0.000256	0.000308	0.000314
46.004	0.005106	0.005819	0.005779	0.006174	0.006252	0.006141	0.006131	0.006274	0.006175	0.006245		33.42	-0.001705	0.000228	0.000258	0.000256	0.000308	0.000314
46.054	0.005235	0.005973	0.005937	0.006346	0.006429	0.006324	0.006311	0.006457	0.006359	0.006424		33.446	-0.001704	0.000228	0.000258	0.000256	0.000307	0.000314
46.104	0.005368	0.00613	0.0061	0.006523	0.006611	0.00651	0.006496	0.006643	0.006546	0.006607		33.472	-0.001703	0.000229	0.000258	0.000256	0.000307	0.000313
46.155	0.005505	0.006292	0.006267	0.006703	0.006795	0.006701	0.006683	0.006833	0.006736	0.006793		33.497	-0.001702	0.000229	0.000258	0.000256	0.000306	0.000313
46.205	0.005646	0.006458	0.006438	0.006887	0.006984	0.006896	0.006875	0.007026	0.006931	0.006983		33.523	-0.001701	0.00023	0.000258	0.000256	0.000306	0.000313
46.255	0.005791	0.006629	0.006614	0.007075	0.007176	0.007094	0.00707	0.007223	0.007129	0.007176		33.549	-0.0017	0.00023	0.000259	0.000257	0.000305	0.000312
46.305	0.005941	0.006803	0.006794	0.007267	0.007372	0.007296	0.007269	0.007423	0.00733	0.007373		33.575	-0.001699	0.00023	0.000259	0.000257	0.000305	0.000312
46.355	0.006094	0.006982	0.006978	0.007463	0.007571	0.007502	0.007472	0.007626	0.007535	0.007572		33.601	-0.001698	0.000231	0.000259	0.000257	0.000304	0.000311
46.406	0.006253	0.007165	0.007167	0.007662	0.007774	0.007712	0.007678	0.007833	0.007743	0.007775		33.627	-0.001697	0.000231	0.000259	0.000257	0.000304	0.000311
46.456	0.006415	0.007352	0.00736	0.007866	0.00798	0.007925	0.007887	0.008042	0.007955	0.007981		33.653	-0.001696	0.000231	0.000259	0.000257	0.000303	0.00031
46.506	0.006582	0.007544	0.007558	0.008073	0.008189	0.008141	0.008099	0.008255	0.008169	0.008191		33.679	-0.001695	0.000231	0.000259	0.000257	0.000303	0.00031
46.556	0.006754	0.00774	0.00776	0.008284	0.008402	0.008361	0.008315	0.00847	0.008387	0.008403		33.705	-0.001694	0.000231	0.000259	0.000256	0.000302	0.000309
46.606	0.00693	0.007941	0.007966	0.008498	0.008618	0.008584	0.008534	0.008688	0.008607	0.008618		33.731	-0.001693	0.000232	0.000259	0.000256	0.000301	0.000309
46.657	0.007111	0.008145	0.008177	0.008716	0.008837	0.00881	0.008756	0.008908	0.00883	0.008836		33.756	-0.001692	0.000232	0.000259	0.000256	0.000301	0.000308
46.707	0.007297	0.008354	0.008392	0.008938	0.009059	0.009039	0.008981	0.009131	0.009056	0.009056		33.782	-0.001691	0.000232	0.000259	0.000256	0.0003	0.000307
46.757	0.007487	0.008567	0.008611	0.009163	0.009283	0.00927	0.009209	0.009357	0.009284	0.00928		33.808	-0.00169	0.000232	0.00026	0.000256	0.0003	0.000307
46.807	0.007682	0.008785	0.008834	0.009391	0.009511	0.009505	0.00944	0.009584	0.009514	0.009505		33.834	-0.001689	0.000232	0.00026	0.000255	0.000299	0.000306
46.857	0.007882	0.009006	0.009061	0.009623	0.009741	0.009741	0.009673	0.009814	0.009747	0.009733		33.86	-0.001688	0.000231	0.00026	0.000255	0.000299	0.000305
46.908	0.008086	0.009232	0.009292	0.009858	0.009974	0.00998	0.009908	0.010046	0.009982	0.009964		33.886	-0.001687	0.000231	0.00026	0.000255	0.000298	0.000305
46.958	0.008295	0.009462	0.009527	0.010096	0.010209	0.010221	0.010146	0.010279	0.010219	0.010196		33.912	-0.001686	0.000231	0.00026	0.000254	0.000298	0.000304
47.008	0.008509	0.009695	0.009766	0.010336	0.010447	0.010464	0.010386	0.010515	0.010457	0.01043		33.938	-0.001685	0.000231	0.000261	0.000254	0.000297	0.000303
47.058	0.008728	0.009933	0.010008	0.01058	0.010687	0.010709	0.010629	0.010751	0.010698	0.010667		33.964	-0.001684	0.000231	0.000261	0.000254	0.000296	0.000303
47.108	0.008951	0.010174	0.010254	0.010826	0.010928	0.010956	0.010873	0.01099	0.010939	0.010904		33.99	-0.001683	0.00023	0.000261	0.000253	0.000296	0.000302
47.159	0.009179	0.010419	0.010503	0.011075	0.011172	0.011204	0.011118	0.011229	0.011182	0.011144		34.016	-0.001682	0.00023	0.000261	0.000253	0.000295	0.000301
47.209	0.009412	0.010668	0.010755	0.011326	0.011418	0.011453	0.011366	0.01147	0.011427	0.011384		34.041	-0.001682	0.000229	0.000261	0.000252	0.000295	0.0003
47.259	0.009649	0.01092	0.011011	0.011579	0.011665	0.011704	0.011614	0.011711	0.011672	0.011626		34.067	-0.001681	0.000229	0.000262	0.000251	0.000294	0.0003
47.309	0.00989	0.011176	0.011269	0.011834	0.011913	0.011955	0.011865	0.011954	0.011918	0.011869		34.093	-0.00168	0.000228	0.000262	0.000251	0.000294	0.000299
47.359	0.010136	0.011435	0.01153	0.012091	0.012163	0.012207	0.012116	0.012197	0.012164	0.012112		34.119	-0.001679	0.000228	0.000262	0.00025	0.000293	0.000298
47.41	0.010387	0.011698	0.011793	0.01235	0.012415	0.01246	0.012368	0.01244	0.012412	0.012356		34.145	-0.001678	0.000227	0.000262	0.000249	0.000293	0.000298
47.46	0.010641	0.011963	0.012059	0.01261	0.012667	0.012713	0.01262	0.012684	0.012659	0.012601		34.171	-0.001677	0.000227	0.000263	0.000249	0.000292	0.000297
47.51	0.0109	0.012231	0.012328	0.012872	0.01292	0.012966	0.012874	0.012928	0.012907	0.012846		34.197	-0.001676	0.000226	0.000263	0.000248	0.000292	0.000296
47.56	0.011163	0.012502	0.012598	0.013135	0.013174	0.01322	0.013127	0.013172	0.013155	0.013091		34.223	-0.001675	0.000226	0.000263	0.000247	0.000291	0.000295
47.61	0.011429	0.012776	0.01287	0.013398	0.013428	0.013473	0.013381	0.013416	0.013402	0.013336		34.249	-0.001675	0.000225	0.000263	0.000247	0.000291	0.000295
47.661	0.011699	0.013052	0.013144	0.013663	0.013683	0.013726	0.013635	0.01366	0.013649	0.013581		34.275	-0.001674	0.000224	0.000264	0.000246	0.00029	0.000294
47.711	0.011973	0.01333	0.013419	0.013928	0.013937	0.013979	0.013889	0.013904	0.013896	0.013825		34.301	-0.001673	0.000223	0.000264	0.000245	0.00029	0.000293
47.761	0.012251	0.01361	0.013696	0.014193	0.014192	0.014231	0.014143	0.014146	0.014142	0.014069		34.326	-0.001672	0.000223	0.000264	0.000244	0.000289	0.000293
47.811	0.012532	0.013893	0.013973	0.014458	0.014447	0.014482	0.014396	0.014388	0.014387	0.014312		34.352	-0.001671	0.000222	0.000264	0.000243	0.000289	0.000292
47.861	0.012816	0.014177	0.014252	0.014724	0.014702	0.014733	0.014648	0.014629	0.014632	0.014554		34.378	-0.00167	0.000221	0.000265	0.000242	0.000288	0.000292
47.912	0.013103	0.014463	0.014531	0.014989	0.014956	0.014982	0.014899	0.014869	0.014875	0.014796		34.404	-0.00167	0.00022	0.000265	0.000242	0.000288	0.000291
47.962	0.013393	0.014751	0.014811	0.015253	0.015209	0.01523	0.01515	0.015108	0.015116	0.015036		34.43	-0.001669	0.000219	0.000265	0.000241	0.000288	0.00029
48.012	0.013686	0.01504	0.015091	0.015517	0.015462	0.015477	0.015399	0.015345	0.015356	0.015274		34.456	-0.001668	0.000218	0.000265	0.00024	0.000287	0.00029
48.062	0.013981	0.01533	0.015371	0.01578	0.015713	0.015722	0.015647	0.015581	0.015595	0.015511		34.482	-0.001667	0.000218	0.000266	0.000239	0.000287	0.000289
48.112	0.014279	0.015621	0.015651	0.016042	0.015964	0.015965	0.015893	0.015815	0.015831	0.015746		34.508	-0.001666	0.000217	0.000266	0.000238	0.000286	0.000289
48.163	0.014579	0.015913	0.015931	0.016302	0.016213	0.016207	0.016138	0.016047	0.016066	0.015979		34.534	-0.001665	0.000216	0.000266	0.000237	0.000286	0.000288
48.213	0.014881	0.016205	0.01621	0.016561	0.016461	0.016447	0.01638	0.016277	0.016298	0.01621		34.56	-0.001665	0.000215	0.000266	0.000237	0.000286	0.000288
48.263	0.015184	0.016498	0.016489	0.016818	0.016707	0.016684	0.016621	0.016504	0.016528	0.016439		34.585	-0.001664	0.000214	0.000266	0.000236	0.000285	0.000287
48.313	0.01549	0.016791	0.016767	0.017074	0.016951	0.016919	0.016859	0.01673	0.016755	0.016665		34.611	-0.001663	0.000213	0.000267	0.000235	0.000285	0.000287
48.363	0.015797	0.017084	0.017044	0.017327	0.017193	0.017152	0.017095	0.016952	0.01698	0.016888		34.637	-0.001662	0.000212	0.000267	0.000234	0.000284	0.000287
48.414	0.016105	0.017377	0.017319	0.017578	0.017433	0.017382	0.017328	0.017173	0.017201	0.017109		34.663	-0.001661	0.000211	0.000267	0.000234	0.000284	0.000286
48.464	0.016414	0.017669	0.017594	0.017827	0.01767	0.01761	0.017558	0.01739	0.01742	0.017327		34.689	-0.001661	0.00021	0.000267	0.000233	0.000284	0.000286
48.514	0.016725	0.017961	0.017866	0.018074	0.017905	0.017834	0.017785	0.017604	0.017635	0.017542		34.715	-0.00166	0.000209	0.000267	0.000232	0.000283	0.000286
48.564	0.017036	0.018252	0.018137	0.018317	0.018137	0.018056	0.01801	0.017815	0.017847	0.017754		34.741	-0.001659	0.000208	0.000267	0.000232	0.000283	0.000285
48.614	0.017347	0.018543	0.018406	0.018558	0.018366	0.018274	0.018231	0.018023	0.018055	0.017962		34.767	-0.001658	0.000207	0.000268	0.000231	0.000283	0.000285
48.665	0.017659	0.018832	0.018673	0.018796	0.018592	0.018489	0.018448	0.018228	0.018259	0.018166		34.793	-0.001657	0.000206	0.000268	0.000231	0.000282	0.000285
48.715	0.017971	0.01912	0.018937	0.01903	0.018814	0.018701	0.018662	0.018429	0.01846	0.018367		34.819	-0.001657	0.000205	0.000268	0.00023	0.000282	0.000285
48.765	0.018282	0.019406	0.0192	0.019261	0.019033	0.018908	0.018872	0.018626	0.018657	0.018565		34.845	-0.001656	0.000204	0.000268	0.00023	0.000282	0.000285
48.815	0.018594	0.01969	0.019459	0.019489	0.019249	0.019113	0.019078	0.01882	0.018849	0.018758		34.87	-0.001655	0.000203	0.000268	0.000229	0.000281	0.000285
48.865	0.018905	0.019973	0.019716	0.019713	0.01946	0.019313	0.01928	0.019009	0.019038	0.018947		34.896	-0.001654	0.000202	0.000268	0.000229	0.000281	0.000285
48.916	0.019215	0.020254	0.019969	0.019933	0.019668	0.019509	0.019479	0.019195	0.019222	0.019133		34.922	-0.001653	0.000201	0.000268	0.000228	0.000281	0.000284
48.966	0.019524	0.020532	0.02022	0.02015	0.019871	0.019701	0.019672	0.019376	0.019401	0.019313		34.948	-0.001652	0.0002	0.000269	0.000228	0.000281	0.000284
49.016	0.019832	0.020808	0.020467	0.020362	0.02007	0.019889	0.019861	0.019553	0.019576	0.01949		34.974	-0.001652	0.000199	0.000269	0.000228	0.00028	0.000284
49.066	0.020139	0.021081	0.020711	0.020571	0.020264	0.020072	0.020046	0.019726	0.019747	0.019661		35	-0.001651	0.000198	0.000269	0.000228	0.00028	0.000284
49.116	0.020444	0.021351	0.020951	0.020774	0.020454	0.02025	0.020226	0.019894	0.019912	0.019829		35.026	-0.00165	0.000197	0.000269	0.000228	0.00028	0.000284
49.167	0.020748	0.021618	0.021188	0.020974	0.020639	0.020424	0.020401	0.020057	0.020072	0.019991		35.052	-0.001649	0.000196	0.000269	0.000228	0.00028	0.000285
49.217	0.021049	0.021881	0.02142	0.021169	0.020819	0.020593	0.020571	0.020215	0.020228	0.020148		35.078	-0.001648	0.000195	0.000269	0.000228	0.000279	0.000285
49.267	0.021349	0.022142	0.021649	0.021359	0.020994	0.020757	0.020737	0.020369	0.020378	0.020301		35.104	-0.001647	0.000194	0.000269	0.000228	0.000279	0.000285
49.317	0.021646	0.022398	0.021873	0.021544	0.021163	0.020916	0.020896	0.020518	0.020523	0.020448		35.13	-0.001646	0.000193	0.000269	0.000228	0.000279	0.000285
49.367	0.02194	0.022651	0.022092	0.021725	0.021327	0.02107	0.021051	0.020661	0.020663	0.02059		35.155	-0.001645	0.000192	0.000269	0.000228	0.000279	0.000285
49.418	0.022232	0.022899	0.022307	0.0219	0.021486	0.021218	0.0212	0.020799	0.020798	0.020727		35.181	-0.001644	0.000191	0.000269	0.000228	0.000278	0.000285
49.468	0.022521	0.023144	0.022518	0.02207	0.02164	0.021361	0.021344	0.020932	0.020927	0.020858		35.207	-0.001643	0.00019	0.00027	0.000229	0.000278	0.000285
49.518	0.022807	0.023383	0.022723	0.022235	0.021787	0.021498	0.021482	0.02106	0.02105	0.020984		35.233	-0.001643	0.00019	0.00027	0.000229	0.000278	0.000286
49.568	0.023089	0.023619	0.022924	0.022394	0.021929	0.02163	0.021614	0.021182	0.021168	0.021105		35.259	-0.001642	0.000189	0.00027	0.000229	0.000278	0.000286
49.618	0.023368	0.023849	0.023119	0.022547	0.022065	0.021756	0.021741	0.021298	0.021281	0.021219		35.285	-0.001641	0.000188	0.00027	0.00023	0.000277	0.000286
49.669	0.023643	0.024074	0.023308	0.022695	0.022194	0.021876	0.021861	0.021409	0.021387	0.021328		35.311	-0.00164	0.000187	0.00027	0.00023	0.000277	0.000286
49.719	0.023914	0.024295	0.023493	0.022838	0.022318	0.021991	0.021976	0.021514	0.021488	0.021431		35.337	-0.001639	0.000187	0.00027	0.000231	0.000277	0.000287
49.769	0.024181	0.02451	0.023671	0.022974	0.022436	0.022099	0.022085	0.021613	0.021583	0.021529		35.363	-0.001638	0.000186	0.00027	0.000232	0.000277	0.000287
49.819	0.024444	0.024719	0.023844	0.023104	0.022547	0.022201	0.022187	0.021706	0.021672	0.02162		35.389	-0.001637	0.000185	0.00027	0.000232	0.000277	0.000287
49.869	0.024702	0.024923	0.024011	0.023228	0.022652	0.022298	0.022283	0.021793	0.021756	0.021705		35.415	-0.001635	0.000185	0.00027	0.000233	0.000276	0.000287
49.92	0.024955	0.025121	0.024172	0.023346	0.022751	0.022388	0.022374	0.021874	0.021833	0.021785		35.44	-0.001634	0.000184	0.00027	0.000234	0.000276	0.000288
49.97	0.025204	0.025314	0.024327	0.023458	0.022843	0.022472	0.022457	0.021949	0.021904	0.021858		35.466	-0.001633	0.000183	0.00027	0.000235	0.000276	0.000288
50.02	0.025448	0.0255	0.024475	0.023563	0.022929	0.022549	0.022535	0.022018	0.02197	0.021925		35.492	-0.001632	0.000183	0.00027	0.000236	0.000276	0.000288
50.07	0.025687	0.02568	0.024617	0.023662	0.023008	0.02262	0.022606	0.022081	0.022029	0.021986		35.518	-0.001631	0.000182	0.00027	0.000237	0.000276	0.000289
50.12	0.02592	0.025854	0.024753	0.023754	0.023081	0.022685	0.022671	0.022137	0.022082	0.022041		35.544	-0.00163	0.000182	0.00027	0.000238	0.000275	0.000289
50.171	0.026148	0.026021	0.024882	0.023839	0.023148	0.022744	0.022729	0.022187	0.022129	0.022089		35.57	-0.001629	0.000181	0.00027	0.000239	0.000275	0.000289
50.221	0.02637	0.026182	0.025004	0.023918	0.023207	0.022796	0.022781	0.022231	0.02217	0.022131		35.596	-0.001627	0.000181	0.00027	0.00024	0.000275	0.00029
50.271	0.026586	0.026337	0.02512	0.02399	0.023261	0.022842	0.022826	0.022268	0.022204	0.022167		35.622	-0.001626	0.00018	0.00027	0.000242	0.000275	0.00029
50.321	0.026796	0.026484	0.025229	0.024055	0.023307	0.022881	0.022865	0.022299	0.022233	0.022196		35.648	-0.001625	0.00018	0.00027	0.000243	0.000274	0.00029
50.371	0.027001	0.026625	0.02533	0.024113	0.023347	0.022914	0.022897	0.022324	0.022255	0.02222		35.674	-0.001624	0.000179	0.00027	0.000244	0.000274	0.000291
50.422	0.027198	0.026759	0.025425	0.024164	0.023381	0.022941	0.022923	0.022342	0.022272	0.022237		35.699	-0.001622	0.000179	0.00027	0.000246	0.000274	0.000291
50.472	0.02739	0.026886	0.025513	0.024209	0.023408	0.022961	0.022942	0.022354	0.022282	0.022247		35.725	-0.001621	0.000179	0.00027	0.000247	0.000274	0.000291
50.522	0.027575	0.027006	0.025593	0.024246	0.023429	0.022975	0.022955	0.02236	0.022286	0.022252		35.751	-0.00162	0.000178	0.00027	0.000249	0.000274	0.000292
50.572	0.027753	0.027119	0.025667	0.024277	0.023443	0.022982	0.022961	0.02236	0.022283	0.02225		35.777	-0.001618	0.000178	0.00027	0.00025	0.000273	0.000292
50.622	0.027924	0.027224	0.025733	0.024301	0.02345	0.022983	0.022961	0.022353	0.022275	0.022242		35.803	-0.001617	0.000178	0.00027	0.000252	0.000273	0.000293
50.673	0.028089	0.027323	0.025792	0.024317	0.023451	0.022978	0.022954	0.02234	0.022261	0.022227		35.829	-0.001615	0.000178	0.00027	0.000253	0.000273	0.000293
50.723	0.028246	0.027414	0.025843	0.024327	0.023446	0.022967	0.022941	0.022322	0.02224	0.022207		35.855	-0.001614	0.000177	0.00027	0.000255	0.000273	0.000293
50.773	0.028396	0.027497	0.025887	0.02433	0.023434	0.022949	0.022921	0.022297	0.022214	0.02218		35.881	-0.001612	0.000177	0.00027	0.000256	0.000272	0.000294
50.823	0.028539	0.027573	0.025924	0.024326	0.023416	0.022925	0.022895	0.022266	0.022182	0.022148		35.907	-0.001611	0.000177	0.00027	0.000258	0.000272	0.000294
50.873	0.028675	0.027642	0.025954	0.024316	0.023392	0.022895	0.022863	0.022229	0.022144	0.02211		35.933	-0.001609	0.000177	0.00027	0.00026	0.000272	0.000295
50.924	0.028803	0.027703	0.025976	0.024299	0.023362	0.022858	0.022825	0.022186	0.0221	0.022065		35.959	-0.001607	0.000177	0.00027	0.000261	0.000272	0.000295
50.974	0.028923	0.027757	0.025991	0.024275	0.023325	0.022816	0.02278	0.022138	0.022051	0.022015		35.984	-0.001606	0.000177	0.00027	0.000263	0.000272	0.000295
51.024	0.029036	0.027803	0.025998	0.024244	0.023283	0.022768	0.02273	0.022084	0.021996	0.021959		36.01	-0.001604	0.000176	0.00027	0.000265	0.000271	0.000296
51.074	0.029141	0.027841	0.025998	0.024207	0.023234	0.022713	0.022673	0.022025	0.021935	0.021898		36.036	-0.001602	0.000176	0.00027	0.000266	0.000271	0.000296
51.124	0.029238	0.027872	0.025991	0.024163	0.02318	0.022654	0.022611	0.02196	0.02187	0.021831		36.062	-0.001601	0.000176	0.00027	0.000268	0.000271	0.000297
51.175	0.029328	0.027895	0.025977	0.024113	0.023119	0.022588	0.022543	0.02189	0.021799	0.021759		36.088	-0.001599	0.000176	0.00027	0.00027	0.000271	0.000297
51.225	0.029409	0.027911	0.025956	0.024057	0.023053	0.022517	0.022469	0.021815	0.021722	0.021682		36.114	-0.001597	0.000176	0.00027	0.000271	0.00027	0.000298
51.275	0.029483	0.027919	0.025927	0.023994	0.022982	0.02244	0.02239	0.021734	0.021641	0.0216		36.14	-0.001595	0.000176	0.000271	0.000273	0.00027	0.000298
51.325	0.029548	0.027919	0.025892	0.023926	0.022904	0.022358	0.022305	0.021649	0.021555	0.021512		36.166	-0.001593	0.000176	0.000271	0.000275	0.00027	0.000298
51.376	0.029606	0.027912	0.025849	0.023851	0.022822	0.022271	0.022215	0.021559	0.021464	0.02142		36.192	-0.001591	0.000176	0.000271	0.000276	0.00027	0.000299
51.426	0.029656	0.027897	0.0258	0.023771	0.022733	0.022178	0.02212	0.021464	0.021369	0.021323		36.218	-0.001589	0.000176	0.000271	0.000278	0.000269	0.000299
51.476	0.029697	0.027874	0.025743	0.023685	0.02264	0.022081	0.022019	0.021365	0.021269	0.021221		36.244	-0.001587	0.000176	0.000271	0.00028	0.000269	0.0003
51.526	0.029731	0.027845	0.02568	0.023593	0.022541	0.021979	0.021914	0.021262	0.021164	0.021115		36.269	-0.001585	0.000176	0.000271	0.000281	0.000269	0.0003
51.576	0.029756	0.027807	0.025611	0.023496	0.022438	0.021872	0.021804	0.021154	0.021055	0.021005		36.295	-0.001583	0.000176	0.000271	0.000283	0.000269	0.000301
51.627	0.029774	0.027762	0.025535	0.023394	0.022329	0.02176	0.02169	0.021042	0.020943	0.02089		36.321	-0.001581	0.000176	0.000271	0.000284	0.000268	0.000301
51.677	0.029783	0.02771	0.025452	0.023286	0.022216	0.021644	0.021571	0.020926	0.020826	0.020772		36.347	-0.001578	0.000176	0.000271	0.000286	0.000268	0.000302
51.727	0.029785	0.027651	0.025363	0.023174	0.022098	0.021524	0.021447	0.020807	0.020706	0.020649		36.373	-0.001576	0.000176	0.000271	0.000287	0.000268	0.000302
51.777	0.029778	0.027585	0.025268	0.023056	0.021975	0.0214	0.02132	0.020683	0.020582	0.020523		36.399	-0.001574	0.000176	0.000271	0.000289	0.000268	0.000303
51.827	0.029764	0.027511	0.025167	0.022934	0.021848	0.021272	0.021189	0.020556	0.020454	0.020394		36.425	-0.001572	0.000176	0.000271	0.00029	0.000267	0.000303
51.878	0.029743	0.027431	0.02506	0.022807	0.021717	0.02114	0.021053	0.020426	0.020323	0.020261		36.451	-0.001569	0.000176	0.000271	0.000291	0.000267	0.000304
51.928	0.029713	0.027343	0.024948	0.022676	0.021582	0.021004	0.020915	0.020293	0.020189	0.020124		36.477	-0.001567	0.000176	0.000271	0.000293	0.000267	0.000304
51.978	0.029676	0.027249	0.02483	0.02254	0.021443	0.020865	0.020772	0.020156	0.020052	0.019985		36.503	-0.001565	0.000176	0.000271	0.000294	0.000267	0.000305
52.028	0.029631	0.027149	0.024706	0.0224	0.021299	0.020722	0.020627	0.020016	0.019911	0.019843		36.528	-0.001562	0.000176	0.000271	0.000295	0.000266	0.000305
52.078	0.029579	0.027042	0.024577	0.022257	0.021153	0.020577	0.020478	0.019874	0.019769	0.019698		36.554	-0.00156	0.000176	0.000272	0.000296	0.000266	0.000306
52.129	0.029519	0.026928	0.024443	0.022109	0.021003	0.020428	0.020326	0.019728	0.019623	0.01955		36.58	-0.001557	0.000176	0.000272	0.000297	0.000266	0.000306
52.179	0.029453	0.026809	0.024304	0.021957	0.020849	0.020276	0.020171	0.01958	0.019475	0.019399		36.606	-0.001555	0.000175	0.000272	0.000298	0.000266	0.000307
52.229	0.029379	0.026683	0.02416	0.021802	0.020693	0.020122	0.020014	0.01943	0.019324	0.019247		36.632	-0.001552	0.000175	0.000272	0.000299	0.000265	0.000307
52.279	0.029298	0.026552	0.024012	0.021644	0.020533	0.019965	0.019854	0.019277	0.019171	0.019092		36.658	-0.001549	0.000175	0.000272	0.0003	0.000265	0.000308
52.329	0.02921	0.026414	0.023859	0.021482	0.020371	0.019805	0.019691	0.019122	0.019017	0.018935		36.684	-0.001547	0.000175	0.000272	0.000301	0.000265	0.000308
52.38	0.029116	0.026272	0.023702	0.021317	0.020206	0.019644	0.019527	0.018965	0.01886	0.018776		36.71	-0.001544	0.000175	0.000272	0.000302	0.000265	0.000309
52.43	0.029015	0.026124	0.02354	0.02115	0.020038	0.01948	0.01936	0.018805	0.018701	0.018615		36.736	-0.001542	0.000174	0.000272	0.000302	0.000264	0.000309
52.48	0.028907	0.02597	0.023375	0.020979	0.019868	0.019314	0.019191	0.018644	0.01854	0.018452		36.762	-0.001539	0.000174	0.000272	0.000303	0.000264	0.00031
52.53	0.028793	0.025812	0.023206	0.020806	0.019696	0.019146	0.01902	0.018481	0.018378	0.018287		36.788	-0.001536	0.000174	0.000272	0.000304	0.000264	0.00031
52.58	0.028673	0.025649	0.023033	0.020631	0.019522	0.018976	0.018848	0.018317	0.018214	0.018121		36.813	-0.001534	0.000173	0.000272	0.000304	0.000263	0.000311
52.631	0.028547	0.025481	0.022857	0.020453	0.019346	0.018804	0.018674	0.01815	0.018048	0.017954		36.839	-0.001531	0.000173	0.000272	0.000304	0.000263	0.000312
52.681	0.028415	0.025309	0.022678	0.020273	0.019168	0.018631	0.018499	0.017982	0.017881	0.017785		36.865	-0.001528	0.000173	0.000272	0.000305	0.000263	0.000312
52.731	0.028277	0.025132	0.022495	0.020092	0.018989	0.018457	0.018322	0.017813	0.017713	0.017615		36.891	-0.001525	0.000172	0.000272	0.000305	0.000262	0.000313
52.781	0.028133	0.024952	0.02231	0.019908	0.018808	0.018281	0.018144	0.017643	0.017544	0.017444		36.917	-0.001523	0.000172	0.000272	0.000305	0.000262	0.000313
52.831	0.027984	0.024767	0.022121	0.019723	0.018626	0.018104	0.017964	0.017471	0.017373	0.017272		36.943	-0.00152	0.000171	0.000272	0.000306	0.000262	0.000314
52.882	0.02783	0.024579	0.02193	0.019536	0.018442	0.017926	0.017784	0.017298	0.017202	0.017099		36.969	-0.001517	0.00017	0.000272	0.000306	0.000262	0.000314
52.932	0.02767	0.024387	0.021737	0.019347	0.018258	0.017747	0.017603	0.017124	0.017029	0.016925		36.995	-0.001514	0.00017	0.000272	0.000306	0.000261	0.000315
52.982	0.027506	0.024192	0.021541	0.019158	0.018072	0.017566	0.017421	0.016949	0.016856	0.016751		37.021	-0.001512	0.000169	0.000272	0.000306	0.000261	0.000315
53.032	0.027337	0.023993	0.021343	0.018967	0.017886	0.017385	0.017238	0.016774	0.016682	0.016575		37.047	-0.001509	0.000169	0.000272	0.000305	0.000261	0.000315
53.082	0.027163	0.023791	0.021144	0.018775	0.017699	0.017203	0.017055	0.016597	0.016508	0.016399		37.073	-0.001506	0.000168	0.000271	0.000305	0.00026	0.000316
53.133	0.026985	0.023587	0.020942	0.018582	0.017512	0.017021	0.016871	0.01642	0.016333	0.016222		37.098	-0.001503	0.000167	0.000271	0.000305	0.00026	0.000316
53.183	0.026802	0.02338	0.020738	0.018388	0.017324	0.016837	0.016686	0.016243	0.016157	0.016045		37.124	-0.001501	0.000166	0.000271	0.000305	0.00026	0.000317
53.233	0.026615	0.02317	0.020533	0.018194	0.017135	0.016653	0.016501	0.016064	0.015981	0.015868		37.15	-0.001498	0.000166	0.000271	0.000304	0.000259	0.000317
53.283	0.026424	0.022957	0.020327	0.017999	0.016947	0.016469	0.016316	0.015886	0.015805	0.01569		37.176	-0.001495	0.000165	0.000271	0.000304	0.000259	0.000318
53.333	0.026229	0.022743	0.020119	0.017803	0.016758	0.016284	0.016131	0.015707	0.015628	0.015512		37.202	-0.001493	0.000164	0.000271	0.000303	0.000259	0.000318
53.384	0.026031	0.022526	0.01991	0.017607	0.016568	0.016099	0.015946	0.015528	0.015452	0.015334		37.228	-0.00149	0.000163	0.000271	0.000303	0.000258	0.000318
53.434	0.025828	0.022308	0.0197	0.01741	0.016379	0.015913	0.01576	0.015348	0.015275	0.015155		37.254	-0.001487	0.000162	0.000271	0.000302	0.000258	0.000319
53.484	0.025623	0.022087	0.019489	0.017213	0.01619	0.015727	0.015575	0.015169	0.015098	0.014977		37.28	-0.001485	0.000161	0.000271	0.000302	0.000258	0.000319
53.534	0.025414	0.021865	0.019276	0.017016	0.016	0.015542	0.01539	0.014989	0.014921	0.014798		37.306	-0.001482	0.00016	0.000271	0.000301	0.000257	0.000319
53.584	0.025202	0.021641	0.019064	0.016819	0.015811	0.015356	0.015205	0.01481	0.014745	0.01462		37.332	-0.001479	0.000159	0.000271	0.0003	0.000257	0.00032
53.635	0.024987	0.021416	0.01885	0.016621	0.015622	0.01517	0.01502	0.01463	0.014568	0.014441		37.358	-0.001477	0.000158	0.000271	0.000299	0.000257	0.00032
53.685	0.024769	0.02119	0.018636	0.016424	0.015433	0.014983	0.014835	0.014451	0.014392	0.014263		37.383	-0.001474	0.000157	0.000271	0.000298	0.000256	0.00032
53.735	0.024548	0.020962	0.018422	0.016226	0.015244	0.014798	0.014651	0.014272	0.014216	0.014085		37.409	-0.001472	0.000156	0.000271	0.000297	0.000256	0.00032
53.785	0.024325	0.020733	0.018207	0.016029	0.015056	0.014612	0.014467	0.014094	0.014041	0.013907		37.435	-0.001469	0.000155	0.00027	0.000296	0.000256	0.000321
53.835	0.024099	0.020503	0.017992	0.015832	0.014868	0.014426	0.014284	0.013915	0.013865	0.013729		37.461	-0.001467	0.000154	0.00027	0.000295	0.000255	0.000321
53.886	0.023871	0.020273	0.017777	0.015634	0.01468	0.014241	0.014101	0.013738	0.01369	0.013552		37.487	-0.001465	0.000153	0.00027	0.000294	0.000255	0.000321
53.936	0.02364	0.020042	0.017562	0.015437	0.014493	0.014056	0.013919	0.01356	0.013516	0.013375		37.513	-0.001462	0.000152	0.00027	0.000293	0.000255	0.000321
53.986	0.023408	0.01981	0.017347	0.015241	0.014306	0.013872	0.013737	0.013383	0.013342	0.013199		37.539	-0.00146	0.00015	0.00027	0.000292	0.000255	0.000321
54.036	0.023173	0.019577	0.017131	0.015044	0.01412	0.013688	0.013556	0.013207	0.013169	0.013023		37.565	-0.001458	0.000149	0.00027	0.000291	0.000254	0.000321
54.086	0.022937	0.019345	0.016916	0.014848	0.013935	0.013504	0.013376	0.013031	0.012996	0.012847		37.591	-0.001455	0.000148	0.00027	0.00029	0.000254	0.000321
54.137	0.022699	0.019111	0.016702	0.014653	0.01375	0.013321	0.013196	0.012856	0.012824	0.012672		37.617	-0.001453	0.000147	0.00027	0.000289	0.000254	0.000321
54.187	0.02246	0.018878	0.016487	0.014458	0.013565	0.013139	0.013017	0.012682	0.012652	0.012498		37.642	-0.001451	0.000145	0.00027	0.000288	0.000253	0.000321
54.237	0.022219	0.018644	0.016273	0.014263	0.013382	0.012957	0.012839	0.012509	0.012481	0.012325		37.668	-0.001449	0.000144	0.00027	0.000287	0.000253	0.000321
54.287	0.021976	0.01841	0.01606	0.014069	0.013199	0.012776	0.012662	0.012336	0.012311	0.012152		37.694	-0.001447	0.000143	0.00027	0.000285	0.000253	0.000321
54.337	0.021733	0.018177	0.015847	0.013876	0.013017	0.012596	0.012485	0.012164	0.012142	0.011979		37.72	-0.001445	0.000142	0.00027	0.000284	0.000253	0.000321
54.388	0.021488	0.017943	0.015634	0.013683	0.012836	0.012416	0.012309	0.011993	0.011973	0.011808		37.746	-0.001443	0.00014	0.00027	0.000283	0.000252	0.000321
54.438	0.021243	0.017709	0.015422	0.013491	0.012655	0.012238	0.012134	0.011823	0.011805	0.011637		37.772	-0.001441	0.000139	0.00027	0.000282	0.000252	0.000321
54.488	0.020996	0.017476	0.015211	0.013299	0.012476	0.01206	0.01196	0.011653	0.011638	0.011467		37.798	-0.001439	0.000138	0.00027	0.000281	0.000252	0.00032
54.538	0.020749	0.017243	0.015001	0.013109	0.012297	0.011883	0.011787	0.011485	0.011471	0.011299		37.824	-0.001437	0.000136	0.00027	0.00028	0.000252	0.00032
54.588	0.020501	0.017011	0.014791	0.012919	0.01212	0.011707	0.011615	0.011317	0.011306	0.011131		37.85	-0.001435	0.000135	0.00027	0.000278	0.000252	0.00032
54.639	0.020253	0.016779	0.014582	0.01273	0.011943	0.011532	0.011443	0.011151	0.011141	0.010963		37.876	-0.001433	0.000134	0.00027	0.000277	0.000251	0.00032
54.689	0.020004	0.016547	0.014375	0.012542	0.011767	0.011358	0.011273	0.010985	0.010978	0.010797		37.902	-0.001431	0.000133	0.00027	0.000276	0.000251	0.000319
54.739	0.019754	0.016316	0.014168	0.012355	0.011593	0.011185	0.011103	0.010821	0.010815	0.010632		37.927	-0.00143	0.000131	0.00027	0.000275	0.000251	0.000319
54.789	0.019505	0.016086	0.013962	0.01217	0.011419	0.011014	0.010935	0.010657	0.010653	0.010468		37.953	-0.001428	0.00013	0.00027	0.000274	0.000251	0.000318
54.839	0.019255	0.015856	0.013758	0.011985	0.011247	0.010843	0.010767	0.010495	0.010492	0.010305		37.979	-0.001426	0.000129	0.00027	0.000273	0.000251	0.000318
54.89	0.019006	0.015628	0.013554	0.011801	0.011075	0.010673	0.010601	0.010333	0.010332	0.010144		38.005	-0.001425	0.000128	0.00027	0.000272	0.00025	0.000318
54.94	0.018756	0.0154	0.013352	0.011619	0.010905	0.010505	0.010435	0.010173	0.010173	0.009983		38.031	-0.001423	0.000126	0.00027	0.000271	0.00025	0.000317
54.99	0.018507	0.015173	0.01315	0.011437	0.010736	0.010338	0.010271	0.010014	0.010015	0.009824		38.057	-0.001421	0.000125	0.00027	0.00027	0.00025	0.000317
55.04	0.018258	0.014947	0.012951	0.011257	0.010568	0.010172	0.010107	0.009855	0.009858	0.009665		38.083	-0.00142	0.000124	0.00027	0.000269	0.00025	0.000316
55.09	0.018009	0.014722	0.012752	0.011078	0.010401	0.010007	0.009945	0.009698	0.009702	0.009508		38.109	-0.001418	0.000123	0.00027	0.000268	0.00025	0.000315
55.141	0.017761	0.014499	0.012555	0.010901	0.010236	0.009843	0.009784	0.009542	0.009547	0.009352		38.135	-0.001417	0.000121	0.00027	0.000267	0.000249	0.000315
55.191	0.017513	0.014276	0.012359	0.010725	0.010071	0.009681	0.009624	0.009387	0.009393	0.009198		38.161	-0.001415	0.00012	0.00027	0.000266	0.000249	0.000314
55.241	0.017266	0.014055	0.012164	0.01055	0.009908	0.00952	0.009465	0.009234	0.00924	0.009045		38.187	-0.001414	0.000119	0.00027	0.000266	0.000249	0.000314
55.291	0.017019	0.013834	0.011971	0.010376	0.009746	0.00936	0.009307	0.009081	0.009089	0.008893		38.212	-0.001413	0.000118	0.000271	0.000265	0.000249	0.000313
55.341	0.016773	0.013616	0.011779	0.010204	0.009586	0.009202	0.009151	0.00893	0.008939	0.008743		38.238	-0.001411	0.000117	0.000271	0.000264	0.000249	0.000312
55.392	0.016528	0.013398	0.011589	0.010033	0.009426	0.009045	0.008995	0.00878	0.008789	0.008594		38.264	-0.00141	0.000116	0.000271	0.000264	0.000249	0.000311
55.442	0.016284	0.013182	0.0114	0.009864	0.009268	0.008889	0.008842	0.008631	0.008642	0.008446		38.29	-0.001408	0.000115	0.000271	0.000263	0.000248	0.000311
55.492	0.01604	0.012967	0.011212	0.009696	0.009112	0.008735	0.008689	0.008483	0.008495	0.0083		38.316	-0.001407	0.000114	0.000271	0.000262	0.000248	0.00031
55.542	0.015798	0.012754	0.011027	0.00953	0.008957	0.008582	0.008538	0.008336	0.00835	0.008155		38.342	-0.001406	0.000113	0.000271	0.000262	0.000248	0.000309
55.592	0.015556	0.012542	0.010842	0.009365	0.008803	0.008431	0.008388	0.008191	0.008206	0.008012		38.368	-0.001404	0.000112	0.000271	0.000261	0.000248	0.000308
55.643	0.015316	0.012332	0.010659	0.009202	0.00865	0.008281	0.008239	0.008047	0.008063	0.00787		38.394	-0.001403	0.000111	0.000272	0.000261	0.000248	0.000308
55.693	0.015076	0.012124	0.010478	0.00904	0.008499	0.008133	0.008092	0.007904	0.007921	0.00773		38.42	-0.001402	0.00011	0.000272	0.000261	0.000247	0.000307
55.743	0.014838	0.011917	0.010298	0.00888	0.008349	0.007986	0.007947	0.007763	0.007781	0.007591		38.446	-0.0014	0.000109	0.000272	0.00026	0.000247	0.000306
55.793	0.014601	0.011712	0.01012	0.008722	0.008201	0.007841	0.007802	0.007622	0.007643	0.007454		38.472	-0.001399	0.000108	0.000272	0.00026	0.000247	0.000305
55.843	0.014365	0.011508	0.009943	0.008565	0.008054	0.007697	0.00766	0.007484	0.007506	0.007318		38.497	-0.001398	0.000107	0.000272	0.00026	0.000247	0.000304
55.894	0.014131	0.011306	0.009768	0.008409	0.007909	0.007555	0.007518	0.007346	0.00737	0.007184		38.523	-0.001396	0.000107	0.000273	0.00026	0.000247	0.000304
55.944	0.013898	0.011106	0.009595	0.008255	0.007765	0.007414	0.007379	0.00721	0.007236	0.007051		38.549	-0.001395	0.000106	0.000273	0.00026	0.000246	0.000303
55.994	0.013666	0.010908	0.009423	0.008103	0.007622	0.007275	0.00724	0.007075	0.007103	0.00692		38.575	-0.001393	0.000105	0.000273	0.00026	0.000246	0.000302
56.044	0.013435	0.010712	0.009253	0.007953	0.007481	0.007138	0.007103	0.006942	0.006971	0.006791		38.601	-0.001392	0.000105	0.000273	0.00026	0.000246	0.000301
56.094	0.013206	0.010517	0.009084	0.007804	0.007342	0.007002	0.006968	0.00681	0.006841	0.006662		38.627	-0.001391	0.000104	0.000273	0.00026	0.000246	0.0003
56.145	0.012979	0.010324	0.008918	0.007656	0.007204	0.006868	0.006834	0.006679	0.006713	0.006536		38.653	-0.001389	0.000104	0.000273	0.00026	0.000245	0.000299
56.195	0.012753	0.010134	0.008752	0.007511	0.007068	0.006736	0.006702	0.00655	0.006586	0.006411		38.679	-0.001388	0.000103	0.000274	0.00026	0.000245	0.000299
56.245	0.012529	0.009945	0.008589	0.007367	0.006933	0.006606	0.006571	0.006422	0.006461	0.006288		38.705	-0.001386	0.000103	0.000274	0.00026	0.000245	0.000298
56.295	0.012306	0.009758	0.008427	0.007224	0.006799	0.006477	0.006442	0.006296	0.006337	0.006166		38.731	-0.001385	0.000102	0.000274	0.00026	0.000244	0.000297
56.345	0.012085	0.009574	0.008267	0.007084	0.006668	0.00635	0.006315	0.006171	0.006215	0.006045		38.756	-0.001383	0.000102	0.000274	0.00026	0.000244	0.000296
56.396	0.011866	0.009391	0.008108	0.006945	0.006537	0.006225	0.006188	0.006048	0.006094	0.005927		38.782	-0.001382	0.000102	0.000274	0.000261	0.000244	0.000295
56.446	0.011648	0.009211	0.007952	0.006808	0.006409	0.006101	0.006064	0.005926	0.005975	0.00581		38.808	-0.00138	0.000101	0.000274	0.000261	0.000243	0.000295
56.496	0.011433	0.009032	0.007796	0.006672	0.006282	0.005979	0.005941	0.005806	0.005858	0.005694		38.834	-0.001378	0.000101	0.000274	0.000261	0.000243	0.000294
56.546	0.011219	0.008856	0.007643	0.006539	0.006156	0.005859	0.00582	0.005687	0.005742	0.00558		38.86	-0.001377	0.000101	0.000274	0.000262	0.000243	0.000293
56.596	0.011007	0.008682	0.007492	0.006406	0.006032	0.005741	0.0057	0.00557	0.005628	0.005467		38.886	-0.001375	0.000101	0.000275	0.000262	0.000242	0.000292
56.647	0.010797	0.00851	0.007342	0.006276	0.00591	0.005624	0.005582	0.005454	0.005516	0.005356		38.912	-0.001373	0.000101	0.000275	0.000263	0.000242	0.000292
56.697	0.010589	0.00834	0.007194	0.006148	0.005789	0.00551	0.005465	0.00534	0.005405	0.005247		38.938	-0.001372	0.000101	0.000275	0.000263	0.000242	0.000291
56.747	0.010383	0.008173	0.007048	0.006021	0.00567	0.005397	0.00535	0.005228	0.005296	0.005139		38.964	-0.00137	0.000101	0.000275	0.000264	0.000241	0.00029
56.797	0.010179	0.008007	0.006903	0.005896	0.005553	0.005286	0.005237	0.005117	0.005188	0.005033		38.99	-0.001368	0.000101	0.000275	0.000264	0.000241	0.000289
56.847	0.009978	0.007844	0.006761	0.005772	0.005437	0.005176	0.005125	0.005008	0.005083	0.004928		39.016	-0.001366	0.000101	0.000275	0.000265	0.00024	0.000289
56.898	0.009778	0.007684	0.00662	0.005651	0.005323	0.005069	0.005015	0.0049	0.004978	0.004825		39.041	-0.001364	0.000101	0.000275	0.000266	0.00024	0.000288
56.948	0.009581	0.007525	0.006481	0.005531	0.005211	0.004963	0.004906	0.004795	0.004876	0.004723		39.067	-0.001362	0.000102	0.000275	0.000266	0.00024	0.000288
56.998	0.009386	0.007369	0.006344	0.005413	0.0051	0.004859	0.004799	0.004691	0.004775	0.004623		39.093	-0.00136	0.000102	0.000275	0.000267	0.000239	0.000287
57.048	0.009193	0.007215	0.006209	0.005296	0.004991	0.004756	0.004694	0.004588	0.004676	0.004525		39.119	-0.001358	0.000102	0.000276	0.000267	0.000239	0.000286
57.098	0.009002	0.007063	0.006076	0.005182	0.004884	0.004655	0.00459	0.004488	0.004579	0.004428		39.145	-0.001356	0.000103	0.000276	0.000268	0.000238	0.000286
57.149	0.008814	0.006913	0.005944	0.005069	0.004778	0.004556	0.004488	0.004389	0.004483	0.004332		39.171	-0.001354	0.000103	0.000276	0.000269	0.000238	0.000285
57.199	0.008628	0.006766	0.005815	0.004958	0.004674	0.004459	0.004387	0.004292	0.00439	0.004239		39.197	-0.001352	0.000104	0.000276	0.000269	0.000238	0.000285
57.249	0.008444	0.006621	0.005688	0.004849	0.004572	0.004364	0.004288	0.004196	0.004297	0.004146		39.223	-0.001349	0.000104	0.000276	0.00027	0.000237	0.000285
57.299	0.008263	0.006478	0.005562	0.004741	0.004472	0.00427	0.00419	0.004102	0.004207	0.004055		39.249	-0.001347	0.000105	0.000276	0.000271	0.000237	0.000284
57.349	0.008084	0.006337	0.005439	0.004636	0.004373	0.004178	0.004095	0.004011	0.004118	0.003966		39.275	-0.001345	0.000105	0.000276	0.000271	0.000236	0.000284
57.4	0.007908	0.006199	0.005317	0.004532	0.004275	0.004087	0.004001	0.00392	0.004031	0.003879		39.301	-0.001342	0.000106	0.000276	0.000272	0.000236	0.000284
57.45	0.007734	0.006062	0.005198	0.00443	0.00418	0.003998	0.003908	0.003832	0.003945	0.003792		39.326	-0.00134	0.000106	0.000277	0.000273	0.000236	0.000283
57.5	0.007563	0.005928	0.00508	0.00433	0.004086	0.003911	0.003817	0.003745	0.003862	0.003708		39.352	-0.001337	0.000107	0.000277	0.000273	0.000235	0.000283
57.55	0.007394	0.005797	0.004965	0.004231	0.003994	0.003826	0.003728	0.003661	0.003779	0.003625		39.378	-0.001335	0.000108	0.000277	0.000274	0.000235	0.000283
57.6	0.007228	0.005667	0.004851	0.004135	0.003903	0.003742	0.003641	0.003578	0.003699	0.003543		39.404	-0.001332	0.000108	0.000277	0.000274	0.000234	0.000283
57.651	0.007064	0.005539	0.00474	0.00404	0.003814	0.003659	0.003555	0.003496	0.00362	0.003464		39.43	-0.00133	0.000109	0.000277	0.000275	0.000234	0.000283
57.701	0.006903	0.005414	0.00463	0.003947	0.003727	0.003579	0.003471	0.003417	0.003543	0.003385		39.456	-0.001327	0.00011	0.000277	0.000276	0.000234	0.000282
57.751	0.006745	0.005291	0.004522	0.003856	0.003641	0.0035	0.003388	0.003339	0.003467	0.003309		39.482	-0.001325	0.00011	0.000277	0.000276	0.000233	0.000282
57.801	0.006589	0.00517	0.004417	0.003766	0.003558	0.003422	0.003307	0.003263	0.003393	0.003234		39.508	-0.001322	0.000111	0.000278	0.000277	0.000233	0.000282
57.851	0.006435	0.005051	0.004313	0.003679	0.003476	0.003346	0.003228	0.003189	0.003321	0.00316		39.534	-0.001319	0.000112	0.000278	0.000277	0.000233	0.000282
57.902	0.006285	0.004934	0.004212	0.003593	0.003395	0.003272	0.003151	0.003116	0.00325	0.003088		39.56	-0.001316	0.000113	0.000278	0.000277	0.000233	0.000282
57.952	0.006137	0.00482	0.004112	0.003509	0.003316	0.0032	0.003076	0.003045	0.00318	0.003018		39.585	-0.001314	0.000113	0.000278	0.000278	0.000232	0.000282
58.002	0.005991	0.004707	0.004015	0.003426	0.003239	0.003128	0.003002	0.002976	0.003112	0.002949		39.611	-0.001311	0.000114	0.000278	0.000278	0.000232	0.000283
58.052	0.005848	0.004597	0.00392	0.003346	0.003164	0.003059	0.00293	0.002909	0.003046	0.002882		39.637	-0.001308	0.000115	0.000278	0.000278	0.000232	0.000283
58.102	0.005708	0.004489	0.003826	0.003267	0.00309	0.002991	0.002859	0.002843	0.002981	0.002817		39.663	-0.001305	0.000116	0.000278	0.000279	0.000232	0.000283
58.153	0.00557	0.004383	0.003735	0.00319	0.003018	0.002925	0.002791	0.002778	0.002917	0.002753		39.689	-0.001302	0.000117	0.000279	0.000279	0.000232	0.000283
58.203	0.005435	0.004279	0.003646	0.003115	0.002947	0.00286	0.002724	0.002715	0.002855	0.002691		39.715	-0.001299	0.000117	0.000279	0.000279	0.000232	0.000283
58.253	0.005303	0.004177	0.003559	0.003041	0.002878	0.002797	0.002658	0.002654	0.002794	0.002631		39.741	-0.001296	0.000118	0.000279	0.000279	0.000231	0.000283
58.303	0.005173	0.004077	0.003473	0.00297	0.002811	0.002735	0.002595	0.002595	0.002735	0.002572		39.767	-0.001293	0.000119	0.000279	0.000279	0.000231	0.000284
58.353	0.005046	0.003979	0.00339	0.0029	0.002746	0.002675	0.002533	0.002536	0.002677	0.002514		39.793	-0.00129	0.00012	0.000279	0.000279	0.000231	0.000284
58.404	0.004922	0.003883	0.003309	0.002831	0.002682	0.002616	0.002473	0.00248	0.00262	0.002459		39.819	-0.001287	0.000121	0.000279	0.000279	0.000231	0.000284
58.454	0.0048	0.003789	0.003229	0.002765	0.00262	0.002559	0.002414	0.002424	0.002565	0.002405		39.845	-0.001284	0.000121	0.000279	0.000279	0.000231	0.000285
58.504	0.00468	0.003698	0.003152	0.0027	0.002559	0.002504	0.002358	0.00237	0.002511	0.002352		39.87	-0.001281	0.000122	0.000279	0.000279	0.000231	0.000285
58.554	0.004564	0.003608	0.003077	0.002637	0.002501	0.00245	0.002302	0.002318	0.002458	0.002301		39.896	-0.001278	0.000123	0.000279	0.000279	0.000231	0.000285
58.604	0.00445	0.00352	0.003003	0.002575	0.002443	0.002397	0.002249	0.002266	0.002407	0.002252		39.922	-0.001275	0.000123	0.00028	0.000279	0.000231	0.000286
58.655	0.004338	0.003434	0.002932	0.002516	0.002388	0.002346	0.002197	0.002217	0.002356	0.002204		39.948	-0.001272	0.000124	0.00028	0.000279	0.000231	0.000286
58.705	0.004229	0.00335	0.002862	0.002458	0.002334	0.002296	0.002146	0.002168	0.002307	0.002157		39.974	-0.001269	0.000125	0.00028	0.000278	0.000232	0.000287
58.755	0.004122	0.003268	0.002794	0.002401	0.002282	0.002248	0.002097	0.002121	0.002259	0.002113		40	-0.001265	0.000125	0.00028	0.000278	0.000232	0.000287
58.805	0.004018	0.003188	0.002728	0.002347	0.002231	0.002202	0.00205	0.002075	0.002213	0.002069		40.026	-0.001262	0.000126	0.00028	0.000278	0.000232	0.000287
58.855	0.003916	0.003109	0.002663	0.002294	0.002182	0.002156	0.002004	0.00203	0.002167	0.002027		40.052	-0.001259	0.000126	0.00028	0.000277	0.000232	0.000288
58.906	0.003817	0.003033	0.002601	0.002242	0.002135	0.002112	0.001959	0.001986	0.002123	0.001987		40.078	-0.001256	0.000127	0.00028	0.000277	0.000232	0.000288
58.956	0.003719	0.002958	0.00254	0.002193	0.002089	0.00207	0.001916	0.001944	0.002079	0.001948		40.104	-0.001253	0.000127	0.00028	0.000276	0.000232	0.000289
59.006	0.003625	0.002886	0.002481	0.002145	0.002045	0.002029	0.001874	0.001903	0.002037	0.00191		40.13	-0.00125	0.000128	0.00028	0.000275	0.000233	0.000289
59.056	0.003532	0.002815	0.002423	0.002098	0.002002	0.001989	0.001834	0.001863	0.001996	0.001873		40.155	-0.001246	0.000128	0.00028	0.000275	0.000233	0.000289
59.106	0.003442	0.002746	0.002367	0.002053	0.001961	0.001951	0.001795	0.001824	0.001957	0.001838		40.181	-0.001243	0.000129	0.00028	0.000274	0.000233	0.00029
59.157	0.003354	0.002678	0.002313	0.00201	0.001921	0.001914	0.001757	0.001786	0.001918	0.001804		40.207	-0.00124	0.000129	0.000279	0.000273	0.000234	0.00029
59.207	0.003268	0.002613	0.00226	0.001968	0.001883	0.001878	0.001721	0.001749	0.00188	0.001772		40.233	-0.001237	0.000129	0.000279	0.000273	0.000234	0.000291
59.257	0.003184	0.002549	0.002209	0.001928	0.001846	0.001844	0.001685	0.001714	0.001844	0.00174		40.259	-0.001234	0.00013	0.000279	0.000272	0.000234	0.000291
59.307	0.003103	0.002487	0.002159	0.001889	0.00181	0.001811	0.001651	0.001679	0.001809	0.00171		40.285	-0.00123	0.00013	0.000279	0.000271	0.000234	0.000292
59.357	0.003024	0.002427	0.002111	0.001852	0.001776	0.001779	0.001619	0.001646	0.001775	0.001681		40.311	-0.001227	0.00013	0.000279	0.00027	0.000235	0.000292
59.408	0.002946	0.002368	0.002064	0.001816	0.001743	0.001748	0.001587	0.001614	0.001741	0.001653		40.337	-0.001224	0.00013	0.000279	0.000269	0.000235	0.000292
59.458	0.002871	0.002311	0.002019	0.001781	0.001711	0.001718	0.001557	0.001583	0.00171	0.001627		40.363	-0.001221	0.00013	0.000278	0.000268	0.000236	0.000293
59.508	0.002798	0.002256	0.001975	0.001748	0.001681	0.00169	0.001527	0.001553	0.001679	0.001601		40.389	-0.001217	0.00013	0.000278	0.000267	0.000236	0.000293
59.558	0.002727	0.002202	0.001932	0.001716	0.001652	0.001663	0.001499	0.001524	0.001649	0.001576		40.415	-0.001214	0.00013	0.000278	0.000266	0.000236	0.000293
59.608	0.002657	0.002151	0.001891	0.001685	0.001623	0.001637	0.001472	0.001496	0.00162	0.001553		40.44	-0.001211	0.00013	0.000278	0.000265	0.000237	0.000294
59.659	0.00259	0.0021	0.001851	0.001656	0.001596	0.001612	0.001446	0.001469	0.001593	0.00153		40.466	-0.001208	0.00013	0.000277	0.000264	0.000237	0.000294
59.709	0.002525	0.002052	0.001812	0.001628	0.00157	0.001588	0.001422	0.001443	0.001566	0.001509		40.492	-0.001204	0.00013	0.000277	0.000263	0.000237	0.000294
59.759	0.002461	0.002005	0.001775	0.001601	0.001545	0.001565	0.001398	0.001419	0.001541	0.001488		40.518	-0.001201	0.00013	0.000277	0.000262	0.000238	0.000294
59.809	0.002399	0.00196	0.001739	0.001575	0.001521	0.001543	0.001375	0.001395	0.001517	0.001468		40.544	-0.001198	0.00013	0.000276	0.000261	0.000238	0.000295
59.859	0.002339	0.001916	0.001705	0.00155	0.001498	0.001522	0.001354	0.001372	0.001493	0.00145		40.57	-0.001194	0.000129	0.000276	0.00026	0.000239	0.000295
59.91	0.002281	0.001874	0.001671	0.001526	0.001476	0.001502	0.001333	0.00135	0.001471	0.001432		40.596	-0.001191	0.000129	0.000275	0.000259	0.000239	0.000295
59.96	0.002225	0.001833	0.001639	0.001503	0.001455	0.001483	0.001314	0.00133	0.00145	0.001415		40.622	-0.001188	0.000129	0.000275	0.000258	0.000239	0.000295
60.01	0.00217	0.001794	0.001608	0.001481	0.001434	0.001465	0.001296	0.00131	0.00143	0.001398		40.648	-0.001184	0.000128	0.000274	0.000256	0.00024	0.000295
60.06	0.002117	0.001757	0.001578	0.00146	0.001415	0.001447	0.001278	0.001292	0.001411	0.001383		40.674	-0.001181	0.000128	0.000273	0.000255	0.00024	0.000295
60.11	0.002066	0.001721	0.001549	0.00144	0.001396	0.001431	0.001262	0.001274	0.001392	0.001368		40.699	-0.001178	0.000127	0.000273	0.000254	0.000241	0.000296
60.161	0.002016	0.001686	0.001522	0.001421	0.001378	0.001415	0.001247	0.001257	0.001375	0.001354		40.725	-0.001174	0.000127	0.000272	0.000253	0.000241	0.000296
60.211	0.001968	0.001653	0.001496	0.001402	0.001361	0.0014	0.001232	0.001242	0.001359	0.001341		40.751	-0.001171	0.000126	0.000272	0.000252	0.000241	0.000296
60.261	0.001922	0.001621	0.001471	0.001385	0.001345	0.001385	0.001219	0.001227	0.001344	0.001328		40.777	-0.001168	0.000126	0.000271	0.00025	0.000242	0.000296
60.311	0.001877	0.001591	0.001447	0.001368	0.001329	0.001372	0.001206	0.001213	0.001329	0.001316		40.803	-0.001164	0.000125	0.00027	0.000249	0.000242	0.000296
60.361	0.001834	0.001562	0.001424	0.001352	0.001314	0.001359	0.001195	0.0012	0.001315	0.001305		40.829	-0.001161	0.000125	0.000269	0.000248	0.000242	0.000295
60.412	0.001793	0.001534	0.001402	0.001337	0.0013	0.001346	0.001184	0.001188	0.001303	0.001294		40.855	-0.001157	0.000124	0.000268	0.000247	0.000243	0.000295
60.462	0.001753	0.001507	0.001381	0.001322	0.001286	0.001335	0.001175	0.001177	0.00129	0.001284		40.881	-0.001154	0.000123	0.000268	0.000246	0.000243	0.000295
60.512	0.001714	0.001482	0.001361	0.001308	0.001273	0.001324	0.001166	0.001167	0.001279	0.001275		40.907	-0.00115	0.000122	0.000267	0.000245	0.000243	0.000295
60.562	0.001678	0.001458	0.001343	0.001295	0.001261	0.001313	0.001158	0.001157	0.001269	0.001266		40.933	-0.001147	0.000122	0.000266	0.000243	0.000243	0.000295
60.612	0.001642	0.001435	0.001325	0.001283	0.001249	0.001303	0.00115	0.001149	0.001259	0.001257		40.959	-0.001143	0.000121	0.000265	0.000242	0.000244	0.000295
60.663	0.001608	0.001413	0.001309	0.001271	0.001238	0.001293	0.001144	0.001141	0.00125	0.001249		40.984	-0.001139	0.00012	0.000264	0.000241	0.000244	0.000294
60.713	0.001576	0.001392	0.001293	0.00126	0.001228	0.001284	0.001138	0.001134	0.001241	0.001241		41.01	-0.001136	0.000119	0.000263	0.00024	0.000244	0.000294
60.763	0.001545	0.001372	0.001278	0.001249	0.001219	0.001276	0.001133	0.001127	0.001233	0.001234		41.036	-0.001132	0.000119	0.000262	0.000239	0.000244	0.000294
60.813	0.001515	0.001354	0.001265	0.001239	0.00121	0.001268	0.001128	0.001122	0.001226	0.001228		41.062	-0.001128	0.000118	0.000261	0.000238	0.000244	0.000293
60.863	0.001487	0.001336	0.001252	0.00123	0.001202	0.00126	0.001125	0.001117	0.001219	0.001221		41.088	-0.001125	0.000117	0.00026	0.000237	0.000245	0.000293
60.914	0.00146	0.001319	0.00124	0.001222	0.001194	0.001253	0.001122	0.001112	0.001213	0.001216		41.114	-0.001121	0.000116	0.000259	0.000236	0.000245	0.000292
60.964	0.001435	0.001303	0.001229	0.001213	0.001187	0.001246	0.001119	0.001109	0.001207	0.00121		41.14	-0.001117	0.000115	0.000258	0.000235	0.000245	0.000292
61.014	0.001411	0.001288	0.001219	0.001206	0.001181	0.001239	0.001117	0.001105	0.001201	0.001205		41.166	-0.001113	0.000114	0.000257	0.000234	0.000245	0.000291
61.064	0.001388	0.001274	0.001209	0.001199	0.001175	0.001233	0.001116	0.001103	0.001197	0.0012		41.192	-0.001109	0.000113	0.000255	0.000233	0.000245	0.000291
61.114	0.001366	0.00126	0.0012	0.001192	0.00117	0.001227	0.001115	0.001101	0.001192	0.001196		41.218	-0.001105	0.000113	0.000254	0.000232	0.000245	0.00029
61.165	0.001345	0.001248	0.001192	0.001186	0.001165	0.001222	0.001114	0.001099	0.001188	0.001192		41.244	-0.001101	0.000112	0.000253	0.000232	0.000245	0.00029
61.215	0.001326	0.001236	0.001185	0.001181	0.001161	0.001216	0.001114	0.001098	0.001184	0.001188		41.269	-0.001097	0.000111	0.000252	0.000231	0.000245	0.000289
61.265	0.001308	0.001225	0.001178	0.001176	0.001158	0.001212	0.001115	0.001098	0.001181	0.001184		41.295	-0.001092	0.00011	0.000251	0.00023	0.000245	0.000288
61.315	0.001291	0.001214	0.001172	0.001171	0.001155	0.001207	0.001116	0.001097	0.001178	0.001181		41.321	-0.001088	0.000109	0.000249	0.000229	0.000245	0.000288
61.365	0.001275	0.001205	0.001167	0.001167	0.001152	0.001203	0.001117	0.001097	0.001175	0.001178		41.347	-0.001084	0.000108	0.000248	0.000228	0.000245	0.000287
61.416	0.001259	0.001196	0.001162	0.001163	0.00115	0.001199	0.001119	0.001098	0.001172	0.001176		41.373	-0.001079	0.000107	0.000247	0.000228	0.000245	0.000286
61.466	0.001245	0.001188	0.001157	0.001159	0.001148	0.001195	0.001121	0.001099	0.00117	0.001174		41.399	-0.001075	0.000107	0.000245	0.000227	0.000245	0.000286
61.516	0.001232	0.00118	0.001154	0.001156	0.001147	0.001192	0.001123	0.0011	0.001168	0.001172		41.425	-0.00107	0.000106	0.000244	0.000227	0.000245	0.000285
61.566	0.00122	0.001173	0.00115	0.001153	0.001147	0.001188	0.001126	0.001101	0.001166	0.00117		41.451	-0.001065	0.000105	0.000243	0.000226	0.000245	0.000284
61.616	0.001209	0.001166	0.001147	0.001151	0.001146	0.001186	0.001129	0.001103	0.001164	0.001169		41.477	-0.00106	0.000104	0.000241	0.000226	0.000245	0.000284
61.667	0.001198	0.001161	0.001145	0.001148	0.001146	0.001183	0.001132	0.001104	0.001163	0.001167		41.503	-0.001056	0.000103	0.00024	0.000225	0.000245	0.000283
61.717	0.001188	0.001155	0.001143	0.001146	0.001147	0.001181	0.001135	0.001106	0.001162	0.001167		41.528	-0.001051	0.000103	0.000239	0.000225	0.000245	0.000282
61.767	0.001179	0.001151	0.001141	0.001144	0.001148	0.001178	0.001138	0.001108	0.00116	0.001166		41.554	-0.001045	0.000102	0.000237	0.000224	0.000245	0.000281
61.817	0.001171	0.001146	0.00114	0.001143	0.001149	0.001176	0.001142	0.001111	0.00116	0.001166		41.58	-0.00104	0.000101	0.000236	0.000224	0.000244	0.00028
61.867	0.001163	0.001143	0.001139	0.001141	0.00115	0.001175	0.001146	0.001113	0.001159	0.001166		41.606	-0.001035	0.000101	0.000234	0.000224	0.000244	0.00028
61.918	0.001156	0.001139	0.001139	0.00114	0.001152	0.001173	0.001149	0.001115	0.001158	0.001166		41.632	-0.001029	0.0001	0.000233	0.000223	0.000244	0.000279
61.968	0.001149	0.001137	0.001138	0.001138	0.001154	0.001172	0.001153	0.001118	0.001158	0.001166		41.658	-0.001024	9.9e-05	0.000231	0.000223	0.000244	0.000278
62.018	0.001143	0.001135	0.001138	0.001137	0.001156	0.001171	0.001157	0.00112	0.001157	0.001167		41.684	-0.001018	9.9e-05	0.00023	0.000223	0.000244	0.000277
62.068	0.001138	0.001133	0.001139	0.001136	0.001159	0.00117	0.001161	0.001123	0.001157	0.001168		41.71	-0.001012	9.8e-05	0.000228	0.000223	0.000243	0.000276
62.118	0.001132	0.001131	0.001139	0.001136	0.001161	0.00117	0.001165	0.001125	0.001157	0.001168		41.736	-0.001006	9.8e-05	0.000227	0.000223	0.000243	0.000275
62.169	0.001128	0.00113	0.00114	0.001135	0.001164	0.001169	0.001169	0.001128	0.001157	0.00117		41.762	-0.001	9.7e-05	0.000225	0.000223	0.000243	0.000275
62.219	0.001123	0.00113	0.001141	0.001134	0.001167	0.001169	0.001173	0.00113	0.001157	0.001171		41.788	-0.000994	9.7e-05	0.000224	0.000223	0.000243	0.000274
62.269	0.001119	0.00113	0.001142	0.001134	0.00117	0.001169	0.001177	0.001133	0.001157	0.001172		41.813	-0.000988	9.6e-05	0.000222	0.000223	0.000243	0.000273
62.319	0.001115	0.00113	0.001143	0.001133	0.001174	0.001169	0.001181	0.001135	0.001157	0.001174		41.839	-0.000981	9.6e-05	0.000221	0.000223	0.000242	0.000272
62.369	0.001112	0.001131	0.001144	0.001133	0.001177	0.00117	0.001185	0.001138	0.001158	0.001176		41.865	-0.000974	9.6e-05	0.000219	0.000223	0.000242	0.000271
62.42	0.001108	0.001132	0.001145	0.001133	0.00118	0.00117	0.001188	0.00114	0.001159	0.001178		41.891	-0.000968	9.5e-05	0.000218	0.000223	0.000242	0.000271
62.47	0.001105	0.001133	0.001147	0.001133	0.001184	0.001171	0.001192	0.001143	0.001159	0.00118		41.917	-0.000961	9.5e-05	0.000216	0.000223	0.000241	0.00027
62.52	0.001103	0.001135	0.001148	0.001133	0.001188	0.001172	0.001195	0.001145	0.00116	0.001182		41.943	-0.000954	9.5e-05	0.000214	0.000223	0.000241	0.000269
62.57	0.0011	0.001137	0.00115	0.001133	0.001191	0.001173	0.001199	0.001147	0.001162	0.001184		41.969	-0.000946	9.5e-05	0.000213	0.000224	0.000241	0.000268
62.62	0.001098	0.001139	0.001151	0.001133	0.001195	0.001175	0.001202	0.00115	0.001163	0.001186		41.995	-0.000939	9.5e-05	0.000211	0.000224	0.000241	0.000268
62.671	0.001096	0.001142	0.001153	0.001134	0.001198	0.001176	0.001205	0.001152	0.001164	0.001188		42.021	-0.000931	9.4e-05	0.00021	0.000224	0.00024	0.000267
62.721	0.001094	0.001145	0.001155	0.001134	0.001202	0.001178	0.001208	0.001155	0.001166	0.00119		42.047	-0.000924	9.4e-05	0.000208	0.000224	0.00024	0.000266
62.771	0.001092	0.001149	0.001157	0.001135	0.001205	0.00118	0.001211	0.001157	0.001168	0.001193		42.073	-0.000916	9.4e-05	0.000206	0.000225	0.00024	0.000265
62.821	0.00109	0.001152	0.001158	0.001136	0.001209	0.001182	0.001214	0.00116	0.00117	0.001195		42.098	-0.000908	9.4e-05	0.000205	0.000225	0.000239	0.000265
62.871	0.001089	0.001156	0.00116	0.001137	0.001212	0.001184	0.001217	0.001163	0.001172	0.001197		42.124	-0.0009	9.4e-05	0.000203	0.000225	0.000239	0.000264
62.922	0.001088	0.00116	0.001162	0.001138	0.001216	0.001187	0.001219	0.001165	0.001174	0.001199		42.15	-0.000891	9.4e-05	0.000202	0.000226	0.000239	0.000263
62.972	0.001087	0.001165	0.001164	0.001139	0.001219	0.001189	0.001222	0.001168	0.001177	0.001201		42.176	-0.000883	9.4e-05	0.0002	0.000226	0.000238	0.000263
63.022	0.001086	0.001169	0.001165	0.00114	0.001222	0.001192	0.001224	0.001171	0.00118	0.001203		42.202	-0.000874	9.5e-05	0.000198	0.000227	0.000238	0.000262
63.072	0.001086	0.001174	0.001167	0.001141	0.001225	0.001194	0.001226	0.001174	0.001182	0.001205		42.228	-0.000865	9.5e-05	0.000197	0.000227	0.000238	0.000261
63.122	0.001086	0.001179	0.001169	0.001143	0.001228	0.001197	0.001228	0.001177	0.001185	0.001207		42.254	-0.000856	9.5e-05	0.000195	0.000228	0.000237	0.000261
63.173	0.001085	0.001184	0.00117	0.001144	0.001231	0.0012	0.00123	0.00118	0.001189	0.001209		42.28	-0.000847	9.5e-05	0.000194	0.000228	0.000237	0.00026
63.223	0.001086	0.00119	0.001172	0.001146	0.001234	0.001203	0.001232	0.001184	0.001192	0.00121		42.306	-0.000837	9.5e-05	0.000192	0.000229	0.000236	0.00026
63.273	0.001086	0.001195	0.001173	0.001148	0.001236	0.001206	0.001234	0.001187	0.001195	0.001212		42.332	-0.000827	9.6e-05	0.00019	0.000229	0.000236	0.000259
63.323	0.001086	0.001201	0.001175	0.00115	0.001239	0.001209	0.001236	0.001191	0.001199	0.001214		42.358	-0.000818	9.6e-05	0.000189	0.00023	0.000236	0.000259
63.373	0.001087	0.001206	0.001176	0.001151	0.001241	0.001212	0.001238	0.001195	0.001202	0.001215		42.383	-0.000807	9.6e-05	0.000187	0.00023	0.000235	0.000258
63.424	0.001088	0.001212	0.001178	0.001153	0.001243	0.001215	0.00124	0.001199	0.001206	0.001217		42.409	-0.000797	9.7e-05	0.000186	0.000231	0.000235	0.000258
63.474	0.001089	0.001218	0.001179	0.001155	0.001245	0.001218	0.001241	0.001203	0.00121	0.001218		42.435	-0.000787	9.7e-05	0.000184	0.000231	0.000234	0.000257
63.524	0.00109	0.001223	0.00118	0.001157	0.001246	0.001221	0.001243	0.001208	0.001214	0.00122		42.461	-0.000776	9.8e-05	0.000182	0.000232	0.000234	0.000257
63.574	0.001092	0.001229	0.001181	0.001159	0.001248	0.001225	0.001245	0.001212	0.001218	0.001221		42.487	-0.000765	9.8e-05	0.000181	0.000232	0.000233	0.000257
63.624	0.001094	0.001235	0.001182	0.001161	0.001249	0.001228	0.001247	0.001217	0.001222	0.001222		42.513	-0.000754	9.8e-05	0.000179	0.000233	0.000233	0.000256
63.675	0.001095	0.00124	0.001183	0.001163	0.00125	0.001231	0.001248	0.001222	0.001226	0.001224		42.539	-0.000743	9.9e-05	0.000178	0.000233	0.000233	0.000256
63.725	0.001097	0.001246	0.001184	0.001165	0.001251	0.001234	0.00125	0.001227	0.00123	0.001225		42.565	-0.000731	9.9e-05	0.000176	0.000234	0.000232	0.000256
63.775	0.0011	0.001251	0.001185	0.001167	0.001252	0.001237	0.001252	0.001232	0.001234	0.001226		42.591	-0.000719	0.0001	0.000175	0.000234	0.000232	0.000255
63.825	0.001102	0.001257	0.001186	0.001169	0.001252	0.00124	0.001254	0.001237	0.001238	0.001228		42.617	-0.000707	0.0001	0.000173	0.000235	0.000231	0.000255
63.876	0.001105	0.001262	0.001187	0.001171	0.001253	0.001243	0.001256	0.001243	0.001242	0.001229		42.642	-0.000695	0.000101	0.000172	0.000235	0.000231	0.000255
63.926	0.001107	0.001267	0.001188	0.001173	0.001253	0.001246	0.001258	0.001248	0.001246	0.001231		42.668	-0.000682	0.000101	0.00017	0.000236	0.00023	0.000255
63.976	0.00111	0.001272	0.001189	0.001175	0.001253	0.001249	0.00126	0.001254	0.00125	0.001232		42.694	-0.00067	0.000102	0.000169	0.000236	0.00023	0.000255
64.026	0.001113	0.001276	0.00119	0.001177	0.001254	0.001252	0.001262	0.001259	0.001253	0.001234		42.72	-0.000657	0.000102	0.000168	0.000237	0.000229	0.000255
64.076	0.001117	0.001281	0.001191	0.001179	0.001254	0.001255	0.001264	0.001265	0.001257	0.001236		42.746	-0.000644	0.000102	0.000166	0.000237	0.000229	0.000255
64.127	0.00112	0.001285	0.001192	0.001181	0.001254	0.001258	0.001266	0.001271	0.001261	0.001237		42.772	-0.00063	0.000103	0.000165	0.000237	0.000229	0.000255
64.177	0.001123	0.001289	0.001193	0.001183	0.001254	0.00126	0.001269	0.001277	0.001265	0.001239		42.798	-0.000617	0.000103	0.000164	0.000238	0.000228	0.000255
64.227	0.001127	0.001293	0.001194	0.001185	0.001254	0.001263	0.001271	0.001282	0.001268	0.001241		42.824	-0.000603	0.000104	0.000162	0.000238	0.000228	0.000255
64.277	0.00113	0.001296	0.001195	0.001187	0.001255	0.001266	0.001274	0.001288	0.001272	0.001244		42.85	-0.000589	0.000104	0.000161	0.000238	0.000227	0.000255
64.327	0.001134	0.001299	0.001196	0.001189	0.001255	0.001268	0.001276	0.001294	0.001275	0.001246		42.876	-0.000574	0.000104	0.00016	0.000239	0.000227	0.000255
64.378	0.001138	0.001302	0.001197	0.001192	0.001255	0.00127	0.001279	0.001299	0.001278	0.001248		42.902	-0.00056	0.000105	0.000158	0.000239	0.000226	0.000255
64.428	0.001142	0.001305	0.001199	0.001194	0.001256	0.001273	0.001282	0.001305	0.001282	0.001251		42.927	-0.000545	0.000105	0.000157	0.000239	0.000226	0.000255
64.478	0.001146	0.001308	0.0012	0.001196	0.001257	0.001275	0.001285	0.00131	0.001285	0.001254		42.953	-0.000529	0.000105	0.000156	0.000239	0.000226	0.000256
64.528	0.00115	0.00131	0.001201	0.001198	0.001257	0.001277	0.001288	0.001315	0.001288	0.001257		42.979	-0.000514	0.000105	0.000155	0.000239	0.000225	0.000256
64.578	0.001154	0.001312	0.001203	0.0012	0.001258	0.00128	0.001291	0.00132	0.001291	0.00126		43.005	-0.000498	0.000106	0.000154	0.000239	0.000225	0.000256
64.629	0.001158	0.001314	0.001204	0.001203	0.001259	0.001282	0.001294	0.001325	0.001294	0.001263		43.031	-0.000482	0.000106	0.000153	0.00024	0.000224	0.000256
64.679	0.001162	0.001315	0.001206	0.001205	0.001261	0.001284	0.001297	0.00133	0.001297	0.001266		43.057	-0.000466	0.000106	0.000151	0.00024	0.000224	0.000257
64.729	0.001166	0.001317	0.001208	0.001208	0.001262	0.001286	0.0013	0.001334	0.0013	0.00127		43.083	-0.00045	0.000106	0.00015	0.00024	0.000223	0.000257
64.779	0.00117	0.001318	0.00121	0.00121	0.001264	0.001288	0.001303	0.001338	0.001303	0.001273		43.109	-0.000433	0.000106	0.000149	0.000239	0.000223	0.000258
64.829	0.001175	0.001318	0.001212	0.001213	0.001265	0.00129	0.001305	0.001342	0.001305	0.001277		43.135	-0.000416	0.000106	0.000148	0.000239	0.000223	0.000258
64.88	0.001179	0.001319	0.001214	0.001215	0.001268	0.001292	0.001308	0.001346	0.001308	0.00128		43.161	-0.000399	0.000106	0.000147	0.000239	0.000222	0.000258
64.93	0.001183	0.001319	0.001216	0.001218	0.00127	0.001294	0.001311	0.00135	0.00131	0.001284		43.187	-0.000381	0.000106	0.000146	0.000239	0.000222	0.000259
64.98	0.001187	0.00132	0.001218	0.00122	0.001272	0.001295	0.001314	0.001353	0.001313	0.001288		43.212	-0.000363	0.000106	0.000145	0.000239	0.000222	0.000259
65.03	0.001191	0.00132	0.001221	0.001223	0.001275	0.001297	0.001317	0.001356	0.001315	0.001292		43.238	-0.000345	0.000106	0.000144	0.000239	0.000221	0.00026
65.08	0.001195	0.001319	0.001223	0.001226	0.001278	0.001299	0.001319	0.001359	0.001318	0.001296		43.264	-0.000326	0.000106	0.000143	0.000238	0.000221	0.00026
65.131	0.001199	0.001319	0.001226	0.001228	0.001281	0.001301	0.001322	0.001361	0.00132	0.001299		43.29	-0.000307	0.000105	0.000142	0.000238	0.000221	0.000261
65.181	0.001203	0.001319	0.001228	0.001231	0.001284	0.001303	0.001324	0.001363	0.001322	0.001303		43.316	-0.000288	0.000105	0.000141	0.000237	0.00022	0.000262
65.231	0.001207	0.001318	0.001231	0.001234	0.001288	0.001304	0.001327	0.001365	0.001325	0.001307		43.342	-0.000269	0.000105	0.000141	0.000237	0.00022	0.000262
65.281	0.001211	0.001317	0.001233	0.001236	0.001291	0.001306	0.001329	0.001367	0.001327	0.00131		43.368	-0.000249	0.000104	0.00014	0.000236	0.00022	0.000263
65.331	0.001215	0.001316	0.001236	0.001239	0.001295	0.001308	0.001331	0.001368	0.001329	0.001314		43.394	-0.000229	0.000104	0.000139	0.000236	0.00022	0.000263
65.382	0.001219	0.001315	0.001239	0.001241	0.001298	0.00131	0.001333	0.00137	0.001331	0.001317		43.42	-0.000209	0.000103	0.000138	0.000235	0.000219	0.000264
65.432	0.001222	0.001314	0.001242	0.001244	0.001302	0.001312	0.001335	0.001371	0.001333	0.001321		43.446	-0.000188	0.000103	0.000137	0.000235	0.000219	0.000265
65.482	0.001226	0.001313	0.001244	0.001246	0.001306	0.001314	0.001337	0.001371	0.001335	0.001324		43.472	-0.000167	0.000102	0.000136	0.000234	0.000219	0.000265
65.532	0.001229	0.001312	0.001247	0.001249	0.00131	0.001316	0.001338	0.001372	0.001337	0.001327		43.497	-0.000146	0.000101	0.000135	0.000233	0.000219	0.000266
65.582	0.001232	0.001311	0.00125	0.001251	0.001313	0.001318	0.00134	0.001372	0.001339	0.00133		43.523	-0.000124	0.000101	0.000135	0.000232	0.000219	0.000267
65.633	0.001236	0.00131	0.001252	0.001253	0.001317	0.00132	0.001341	0.001373	0.001341	0.001333		43.549	-0.000102	0.0001	0.000134	0.000232	0.000219	0.000268
65.683	0.001239	0.001308	0.001255	0.001255	0.001321	0.001322	0.001342	0.001373	0.001342	0.001336		43.575	-8e-05	9.9e-05	0.000133	0.000231	0.000218	0.000268
65.733	0.001242	0.001307	0.001258	0.001257	0.001324	0.001325	0.001343	0.001373	0.001344	0.001339		43.601	-5.7e-05	9.8e-05	0.000132	0.00023	0.000218	0.000269
65.783	0.001245	0.001306	0.00126	0.001259	0.001327	0.001327	0.001344	0.001373	0.001346	0.001341		43.627	-3.4e-05	9.7e-05	0.000131	0.000229	0.000218	0.00027
65.833	0.001247	0.001305	0.001263	0.001261	0.00133	0.00133	0.001345	0.001372	0.001347	0.001343		43.653	-1e-05	9.6e-05	0.00013	0.000228	0.000218	0.000271
65.884	0.00125	0.001304	0.001266	0.001263	0.001333	0.001332	0.001346	0.001372	0.001349	0.001346		43.679	1.4e-05	9.5e-05	0.00013	0.000227	0.000218	0.000271
65.934	0.001253	0.001303	0.001268	0.001265	0.001336	0.001335	0.001347	0.001372	0.00135	0.001348		43.705	3.8e-05	9.4e-05	0.000129	0.000226	0.000218	0.000272
65.984	0.001256	0.001302	0.001271	0.001267	0.001339	0.001338	0.001347	0.001371	0.001352	0.00135		43.731	6.3e-05	9.3e-05	0.000128	0.000225	0.000218	0.000273
66.034	0.001258	0.001302	0.001274	0.001268	0.001341	0.001341	0.001347	0.001371	0.001353	0.001351		43.756	8.8e-05	9.2e-05	0.000127	0.000224	0.000218	0.000274
66.084	0.001261	0.001301	0.001276	0.00127	0.001343	0.001344	0.001348	0.00137	0.001354	0.001353		43.782	0.000113	9.1e-05	0.000126	0.000223	0.000218	0.000274
66.135	0.001263	0.0013	0.001279	0.001272	0.001345	0.001347	0.001348	0.00137	0.001355	0.001354		43.808	0.000139	9e-05	0.000125	0.000222	0.000218	0.000275
66.185	0.001265	0.0013	0.001281	0.001273	0.001346	0.00135	0.001348	0.001369	0.001356	0.001356		43.834	0.000165	8.8e-05	0.000125	0.00022	0.000218	0.000276
66.235	0.001268	0.001299	0.001284	0.001275	0.001348	0.001353	0.001347	0.001368	0.001357	0.001357		43.86	0.000192	8.7e-05	0.000124	0.000219	0.000218	0.000276
66.285	0.00127	0.001299	0.001287	0.001276	0.001349	0.001356	0.001347	0.001368	0.001358	0.001358		43.886	0.000219	8.6e-05	0.000123	0.000218	0.000219	0.000277
66.335	0.001272	0.001298	0.001289	0.001278	0.00135	0.001359	0.001347	0.001367	0.001359	0.001359		43.912	0.000247	8.4e-05	0.000122	0.000217	0.000219	0.000278
66.386	0.001275	0.001298	0.001292	0.001279	0.00135	0.001362	0.001346	0.001367	0.001359	0.00136		43.938	0.000275	8.3e-05	0.000121	0.000215	0.000219	0.000279
66.436	0.001277	0.001298	0.001295	0.00128	0.001351	0.001365	0.001346	0.001366	0.00136	0.001361		43.964	0.000304	8.2e-05	0.00012	0.000214	0.000219	0.000279
66.486	0.001279	0.001297	0.001298	0.001282	0.001351	0.001368	0.001345	0.001366	0.00136	0.001361		43.99	0.000333	8e-05	0.000119	0.000213	0.000219	0.00028
66.536	0.001281	0.001297	0.0013	0.001283	0.001351	0.001371	0.001344	0.001365	0.00136	0.001362		44.016	0.000362	7.9e-05	0.000119	0.000211	0.000219	0.000281
66.586	0.001283	0.001297	0.001303	0.001284	0.001351	0.001374	0.001343	0.001365	0.00136	0.001362		44.041	0.000392	7.7e-05	0.000118	0.00021	0.000219	0.000281
66.637	0.001285	0.001296	0.001306	0.001286	0.001351	0.001376	0.001342	0.001365	0.00136	0.001363		44.067	0.000422	7.6e-05	0.000117	0.000208	0.00022	0.000282
66.687	0.001287	0.001296	0.001309	0.001287	0.00135	0.001379	0.001341	0.001364	0.00136	0.001364		44.093	0.000453	7.4e-05	0.000116	0.000207	0.00022	0.000282
66.737	0.001289	0.001295	0.001312	0.001289	0.00135	0.001381	0.00134	0.001364	0.00136	0.001364		44.119	0.000485	7.3e-05	0.000115	0.000206	0.00022	0.000283
66.787	0.001291	0.001295	0.001314	0.00129	0.001349	0.001383	0.001339	0.001364	0.001359	0.001364		44.145	0.000517	7.1e-05	0.000114	0.000204	0.00022	0.000284
66.837	0.001293	0.001294	0.001317	0.001292	0.001348	0.001385	0.001337	0.001363	0.001359	0.001365		44.171	0.000549	7e-05	0.000113	0.000203	0.000221	0.000284
66.888	0.001295	0.001293	0.00132	0.001293	0.001348	0.001387	0.001336	0.001363	0.001358	0.001365		44.197	0.000582	6.8e-05	0.000112	0.000201	0.000221	0.000285
66.938	0.001297	0.001292	0.001323	0.001295	0.001347	0.001388	0.001335	0.001363	0.001357	0.001365		44.223	0.000616	6.7e-05	0.000111	0.0002	0.000221	0.000285
66.988	0.001299	0.001291	0.001326	0.001296	0.001346	0.00139	0.001333	0.001363	0.001356	0.001366		44.249	0.00065	6.5e-05	0.00011	0.000198	0.000221	0.000286
67.038	0.001301	0.00129	0.001329	0.001298	0.001345	0.001391	0.001332	0.001362	0.001355	0.001366		44.275	0.000685	6.4e-05	0.000109	0.000197	0.000222	0.000286
67.088	0.001303	0.001289	0.001331	0.0013	0.001344	0.001391	0.00133	0.001362	0.001353	0.001366		44.301	0.00072	6.2e-05	0.000108	0.000195	0.000222	0.000287
67.139	0.001305	0.001288	0.001334	0.001302	0.001344	0.001392	0.001329	0.001362	0.001352	0.001367		44.326	0.000756	6.1e-05	0.000107	0.000193	0.000222	0.000287
67.189	0.001307	0.001286	0.001337	0.001303	0.001343	0.001392	0.001327	0.001362	0.00135	0.001367		44.352	0.000793	5.9e-05	0.000106	0.000192	0.000222	0.000288
67.239	0.001309	0.001285	0.00134	0.001305	0.001342	0.001392	0.001326	0.001361	0.001349	0.001367		44.378	0.00083	5.8e-05	0.000105	0.00019	0.000223	0.000288
67.289	0.001311	0.001283	0.001342	0.001307	0.001342	0.001392	0.001325	0.001361	0.001347	0.001367		44.404	0.000868	5.6e-05	0.000103	0.000189	0.000223	0.000289
67.339	0.001313	0.001281	0.001345	0.001309	0.001341	0.001391	0.001323	0.001361	0.001345	0.001367		44.43	0.000906	5.5e-05	0.000102	0.000187	0.000223	0.000289
67.39	0.001315	0.001279	0.001347	0.001311	0.001341	0.00139	0.001322	0.00136	0.001343	0.001367		44.456	0.000945	5.3e-05	0.000101	0.000186	0.000224	0.000289
67.44	0.001316	0.001277	0.001349	0.001312	0.00134	0.001389	0.001321	0.00136	0.001342	0.001367		44.482	0.000985	5.2e-05	0.0001	0.000184	0.000224	0.00029
67.49	0.001318	0.001275	0.001352	0.001314	0.00134	0.001388	0.001319	0.001359	0.00134	0.001367		44.508	0.001025	5e-05	9.9e-05	0.000182	0.000224	0.00029
67.54	0.00132	0.001273	0.001354	0.001316	0.001339	0.001386	0.001318	0.001359	0.001338	0.001367		44.534	0.001066	4.9e-05	9.8e-05	0.000181	0.000225	0.000291
67.59	0.001321	0.00127	0.001356	0.001317	0.001339	0.001384	0.001317	0.001358	0.001336	0.001367		44.56	0.001108	4.8e-05	9.7e-05	0.000179	0.000225	0.000291
67.641	0.001323	0.001268	0.001358	0.001319	0.001339	0.001382	0.001316	0.001358	0.001334	0.001366		44.585	0.001151	4.6e-05	9.5e-05	0.000178	0.000225	0.000291
67.691	0.001324	0.001265	0.001359	0.00132	0.001339	0.00138	0.001315	0.001357	0.001332	0.001366		44.611	0.001194	4.5e-05	9.4e-05	0.000176	0.000226	0.000292
67.741	0.001326	0.001262	0.001361	0.001322	0.001339	0.001378	0.001314	0.001356	0.00133	0.001365		44.637	0.001238	4.4e-05	9.3e-05	0.000175	0.000226	0.000292
67.791	0.001327	0.00126	0.001362	0.001323	0.001339	0.001375	0.001314	0.001355	0.001328	0.001365		44.663	0.001283	4.3e-05	9.2e-05	0.000173	0.000226	0.000292
67.841	0.001328	0.001257	0.001363	0.001324	0.001339	0.001372	0.001313	0.001354	0.001326	0.001364		44.689	0.001328	4.1e-05	9.1e-05	0.000172	0.000226	0.000293
67.892	0.00133	0.001254	0.001365	0.001325	0.001339	0.00137	0.001313	0.001353	0.001325	0.001364		44.715	0.001374	4e-05	9e-05	0.00017	0.000227	0.000293
67.942	0.001331	0.001252	0.001366	0.001325	0.001339	0.001367	0.001312	0.001351	0.001323	0.001363		44.741	0.001421	3.9e-05	8.8e-05	0.000168	0.000227	0.000294
67.992	0.001332	0.001249	0.001366	0.001326	0.00134	0.001364	0.001312	0.00135	0.001321	0.001362		44.767	0.001469	3.8e-05	8.7e-05	0.000167	0.000227	0.000294
68.042	0.001333	0.001246	0.001367	0.001327	0.00134	0.001361	0.001312	0.001348	0.00132	0.001361		44.793	0.001517	3.7e-05	8.6e-05	0.000165	0.000228	0.000294
68.092	0.001334	0.001244	0.001367	0.001327	0.001341	0.001357	0.001311	0.001347	0.001318	0.00136		44.819	0.001567	3.6e-05	8.5e-05	0.000164	0.000228	0.000295
68.143	0.001335	0.001241	0.001368	0.001327	0.001341	0.001354	0.001311	0.001345	0.001317	0.001359		44.845	0.001617	3.5e-05	8.4e-05	0.000162	0.000228	0.000295
68.193	0.001336	0.001239	0.001368	0.001327	0.001342	0.001351	0.001311	0.001343	0.001316	0.001358		44.87	0.001668	3.4e-05	8.3e-05	0.000161	0.000228	0.000296
68.243	0.001337	0.001236	0.001368	0.001327	0.001342	0.001348	0.001311	0.001341	0.001314	0.001357		44.896	0.00172	3.3e-05	8.2e-05	0.00016	0.000229	0.000296
68.293	0.001337	0.001234	0.001368	0.001327	0.001343	0.001345	0.001311	0.001339	0.001313	0.001356		44.922	0.001772	3.3e-05	8e-05	0.000158	0.000229	0.000297
68.343	0.001338	0.001232	0.001368	0.001326	0.001344	0.001343	0.001312	0.001337	0.001312	0.001354		44.948	0.001825	3.2e-05	7.9e-05	0.000157	0.000229	0.000297
68.394	0.001339	0.00123	0.001368	0.001326	0.001345	0.00134	0.001312	0.001334	0.001311	0.001353		44.974	0.00188	3.1e-05	7.8e-05	0.000155	0.000229	0.000298
68.444	0.00134	0.001228	0.001367	0.001325	0.001345	0.001337	0.001312	0.001332	0.001311	0.001352		45	0.001935	3.1e-05	7.7e-05	0.000154	0.00023	0.000298
68.494	0.00134	0.001226	0.001367	0.001324	0.001346	0.001335	0.001312	0.001329	0.00131	0.00135		45.026	0.001991	3e-05	7.6e-05	0.000153	0.00023	0.000299
68.544	0.001341	0.001224	0.001366	0.001324	0.001347	0.001332	0.001313	0.001327	0.001309	0.001349		45.052	0.002047	2.9e-05	7.5e-05	0.000151	0.00023	0.0003
68.594	0.001341	0.001223	0.001366	0.001323	0.001348	0.00133	0.001313	0.001324	0.001309	0.001347		45.078	0.002105	2.9e-05	7.4e-05	0.00015	0.00023	0.0003
68.645	0.001342	0.001221	0.001365	0.001322	0.001349	0.001328	0.001314	0.001322	0.001308	0.001346		45.104	0.002164	2.8e-05	7.3e-05	0.000149	0.00023	0.000301
68.695	0.001342	0.00122	0.001364	0.001321	0.00135	0.001326	0.001314	0.001319	0.001308	0.001344		45.13	0.002223	2.8e-05	7.2e-05	0.000147	0.000231	0.000302
68.745	0.001343	0.001219	0.001363	0.00132	0.001351	0.001324	0.001315	0.001316	0.001308	0.001342		45.155	0.002283	2.8e-05	7.1e-05	0.000146	0.000231	0.000303
68.795	0.001343	0.001218	0.001362	0.001319	0.001352	0.001322	0.001315	0.001314	0.001308	0.00134		45.181	0.002344	2.7e-05	7.1e-05	0.000145	0.000231	0.000303
68.845	0.001343	0.001218	0.001361	0.001318	0.001353	0.001321	0.001315	0.001311	0.001307	0.001339		45.207	0.002406	2.7e-05	7e-05	0.000144	0.000231	0.000304
68.896	0.001344	0.001217	0.00136	0.001317	0.001354	0.001319	0.001316	0.001309	0.001307	0.001337		45.233	0.002469	2.7e-05	6.9e-05	0.000142	0.000231	0.000305
68.946	0.001344	0.001217	0.001359	0.001316	0.001355	0.001318	0.001316	0.001306	0.001307	0.001335		45.259	0.002533	2.6e-05	6.8e-05	0.000141	0.000231	0.000306
68.996	0.001344	0.001217	0.001357	0.001315	0.001356	0.001317	0.001317	0.001304	0.001307	0.001333		45.285	0.002597	2.6e-05	6.7e-05	0.00014	0.000232	0.000307
69.046	0.001345	0.001217	0.001356	0.001314	0.001357	0.001316	0.001317	0.001302	0.001307	0.001331		45.311	0.002663	2.6e-05	6.7e-05	0.000139	0.000232	0.000308
69.096	0.001345	0.001218	0.001355	0.001313	0.001358	0.001315	0.001318	0.0013	0.001307	0.001329		45.337	0.002729	2.6e-05	6.6e-05	0.000138	0.000232	0.000309
69.147	0.001345	0.001218	0.001353	0.001312	0.001359	0.001315	0.001318	0.001298	0.001307	0.001327		45.363	0.002796	2.6e-05	6.5e-05	0.000137	0.000232	0.000311
69.197	0.001345	0.001219	0.001352	0.001312	0.00136	0.001314	0.001319	0.001296	0.001307	0.001325		45.389	0.002864	2.6e-05	6.5e-05	0.000136	0.000232	0.000312
69.247	0.001346	0.001221	0.00135	0.001311	0.00136	0.001313	0.001319	0.001294	0.001307	0.001323		45.415	0.002933	2.6e-05	6.4e-05	0.000135	0.000232	0.000313
69.297	0.001346	0.001222	0.001349	0.001311	0.001361	0.001313	0.00132	0.001293	0.001307	0.001321		45.44	0.003003	2.6e-05	6.4e-05	0.000134	0.000232	0.000314
69.347	0.001346	0.001223	0.001347	0.001311	0.001361	0.001312	0.00132	0.001291	0.001307	0.001318		45.466	0.003074	2.6e-05	6.3e-05	0.000133	0.000233	0.000316
69.398	0.001347	0.001225	0.001346	0.00131	0.001361	0.001312	0.00132	0.00129	0.001307	0.001316		45.492	0.003146	2.6e-05	6.3e-05	0.000132	0.000233	0.000317
69.448	0.001347	0.001227	0.001344	0.00131	0.001362	0.001312	0.001321	0.001289	0.001307	0.001314		45.518	0.003218	2.6e-05	6.3e-05	0.000131	0.000233	0.000319
69.498	0.001347	0.001229	0.001343	0.00131	0.001362	0.001311	0.001321	0.001288	0.001307	0.001312		45.544	0.003291	2.6e-05	6.2e-05	0.00013	0.000233	0.00032
69.548	0.001347	0.001232	0.001341	0.001311	0.001362	0.001311	0.001321	0.001287	0.001306	0.001309		45.57	0.003366	2.6e-05	6.2e-05	0.000129	0.000233	0.000322
69.598	0.001348	0.001234	0.00134	0.001311	0.001362	0.00131	0.001321	0.001287	0.001306	0.001307		45.596	0.003441	2.6e-05	6.2e-05	0.000129	0.000233	0.000324
69.649	0.001348	0.001236	0.001338	0.001311	0.001362	0.00131	0.001322	0.001286	0.001306	0.001305		45.622	0.003517	2.6e-05	6.1e-05	0.000128	0.000233	0.000325
69.699	0.001348	0.001239	0.001337	0.001312	0.001361	0.001309	0.001322	0.001286	0.001305	0.001302		45.648	0.003594	2.7e-05	6.1e-05	0.000127	0.000234	0.000327
69.749	0.001349	0.001242	0.001335	0.001312	0.001361	0.001308	0.001322	0.001286	0.001304	0.0013		45.674	0.003671	2.7e-05	6.1e-05	0.000126	0.000234	0.000329
69.799	0.001349	0.001244	0.001334	0.001313	0.001361	0.001308	0.001322	0.001286	0.001304	0.001297		45.699	0.00375	2.7e-05	6.1e-05	0.000125	0.000234	0.000331
69.849	0.001349	0.001247	0.001332	0.001314	0.00136	0.001307	0.001322	0.001286	0.001303	0.001295		45.725	0.003829	2.7e-05	6.1e-05	0.000125	0.000234	0.000333
69.9	0.001349	0.00125	0.001331	0.001315	0.00136	0.001306	0.001322	0.001286	0.001302	0.001292		45.751	0.003909	2.7e-05	6.1e-05	0.000124	0.000234	0.000335
69.95	0.001349	0.001253	0.001329	0.001316	0.001359	0.001306	0.001322	0.001286	0.001301	0.00129		45.777	0.00399	2.7e-05	6.1e-05	0.000123	0.000234	0.000337
70	0.001349	0.001256	0.001328	0.001317	0.001358	0.001305	0.001322	0.001286	0.0013	0.001288		45.803	0.004072	2.7e-05	6.1e-05	0.000123	0.000234	0.000339
70.05	0.00135	0.001258	0.001326	0.001317	0.001358	0.001304	0.001322	0.001286	0.001299	0.001285		45.829	0.004154	2.7e-05	6.2e-05	0.000122	0.000235	0.000341
70.1	0.00135	0.001261	0.001325	0.001318	0.001357	0.001303	0.001322	0.001286	0.001297	0.001283		45.855	0.004238	2.7e-05	6.2e-05	0.000121	0.000235	0.000343
70.151	0.00135	0.001264	0.001324	0.00132	0.001356	0.001302	0.001322	0.001286	0.001296	0.001281		45.881	0.004322	2.7e-05	6.2e-05	0.000121	0.000235	0.000346
70.201	0.001349	0.001266	0.001322	0.001321	0.001355	0.001301	0.001321	0.001286	0.001295	0.001279		45.907	0.004407	2.7e-05	6.2e-05	0.00012	0.000235	0.000348
70.251	0.001349	0.001269	0.001321	0.001322	0.001355	0.0013	0.001321	0.001286	0.001294	0.001277		45.933	0.004493	2.7e-05	6.3e-05	0.00012	0.000235	0.00035
70.301	0.001349	0.001271	0.001319	0.001323	0.001354	0.001299	0.001321	0.001286	0.001292	0.001275		45.959	0.004579	2.7e-05	6.3e-05	0.000119	0.000236	0.000353
70.351	0.001349	0.001273	0.001318	0.001324	0.001353	0.001298	0.001321	0.001286	0.001291	0.001273		45.984	0.004667	2.7e-05	6.4e-05	0.000119	0.000236	0.000355
70.402	0.001349	0.001276	0.001317	0.001325	0.001353	0.001297	0.00132	0.001286	0.00129	0.001271		46.01	0.004755	2.7e-05	6.4e-05	0.000118	0.000236	0.000358
70.452	0.001348	0.001278	0.001315	0.001326	0.001352	0.001296	0.00132	0.001286	0.001288	0.001269		46.036	0.004843	2.7e-05	6.5e-05	0.000118	0.000236	0.00036
70.502	0.001348	0.001279	0.001314	0.001327	0.001352	0.001295	0.00132	0.001285	0.001287	0.001268		46.062	0.004933	2.6e-05	6.5e-05	0.000117	0.000237	0.000363
70.552	0.001347	0.001281	0.001313	0.001328	0.001351	0.001294	0.001319	0.001285	0.001286	0.001266		46.088	0.005023	2.6e-05	6.6e-05	0.000117	0.000237	0.000366
70.602	0.001347	0.001283	0.001312	0.001329	0.001351	0.001293	0.001319	0.001284	0.001285	0.001265		46.114	0.005114	2.6e-05	6.6e-05	0.000116	0.000237	0.000369
70.653	0.001346	0.001284	0.00131	0.001331	0.001351	0.001293	0.001318	0.001283	0.001284	0.001263		46.14	0.005205	2.5e-05	6.7e-05	0.000116	0.000237	0.000371
70.703	0.001345	0.001285	0.001309	0.001332	0.001351	0.001292	0.001318	0.001282	0.001283	0.001262		46.166	0.005298	2.5e-05	6.8e-05	0.000115	0.000238	0.000374
70.753	0.001345	0.001286	0.001308	0.001333	0.001351	0.001291	0.001318	0.001281	0.001282	0.001261		46.192	0.005391	2.4e-05	6.8e-05	0.000115	0.000238	0.000377
70.803	0.001344	0.001287	0.001306	0.001334	0.001352	0.001291	0.001317	0.00128	0.001282	0.00126		46.218	0.005484	2.4e-05	6.9e-05	0.000114	0.000238	0.00038
70.853	0.001343	0.001288	0.001305	0.001335	0.001352	0.00129	0.001317	0.001279	0.001281	0.001259		46.244	0.005578	2.3e-05	7e-05	0.000114	0.000239	0.000383
70.904	0.001343	0.001289	0.001304	0.001336	0.001353	0.00129	0.001316	0.001277	0.001281	0.001258		46.269	0.005673	2.3e-05	7.1e-05	0.000114	0.000239	0.000386
70.954	0.001342	0.001289	0.001303	0.001338	0.001353	0.001289	0.001316	0.001276	0.001281	0.001258		46.295	0.005769	2.2e-05	7.1e-05	0.000113	0.000239	0.000389
71.004	0.001341	0.00129	0.001302	0.001339	0.001354	0.001289	0.001316	0.001275	0.00128	0.001257		46.321	0.005865	2.1e-05	7.2e-05	0.000113	0.00024	0.000392
71.054	0.001341	0.00129	0.0013	0.00134	0.001355	0.001289	0.001315	0.001273	0.00128	0.001257		46.347	0.005961	2e-05	7.3e-05	0.000112	0.00024	0.000395
71.104	0.00134	0.00129	0.001299	0.001342	0.001356	0.001289	0.001315	0.001272	0.001281	0.001256		46.373	0.006058	1.9e-05	7.4e-05	0.000112	0.00024	0.000399
71.155	0.00134	0.001291	0.001298	0.001343	0.001357	0.001289	0.001315	0.00127	0.001281	0.001256		46.399	0.006156	1.8e-05	7.5e-05	0.000112	0.000241	0.000402
71.205	0.001339	0.001291	0.001297	0.001344	0.001358	0.001289	0.001315	0.001268	0.001281	0.001256		46.425	0.006254	1.7e-05	7.5e-05	0.000111	0.000241	0.000405
71.255	0.001339	0.001291	0.001296	0.001346	0.001359	0.00129	0.001315	0.001267	0.001282	0.001256		46.451	0.006353	1.6e-05	7.6e-05	0.000111	0.000242	0.000408
71.305	0.001339	0.001291	0.001295	0.001347	0.00136	0.00129	0.001315	0.001265	0.001283	0.001256		46.477	0.006453	1.5e-05	7.7e-05	0.00011	0.000242	0.000412
71.355	0.001338	0.001291	0.001294	0.001348	0.001361	0.001291	0.001315	0.001264	0.001283	0.001257		46.503	0.006552	1.4e-05	7.8e-05	0.00011	0.000242	0.000415
71.406	0.001338	0.001292	0.001293	0.00135	0.001362	0.001292	0.001315	0.001262	0.001284	0.001257		46.528	0.006653	1.2e-05	7.9e-05	0.00011	0.000243	0.000418
71.456	0.001338	0.001292	0.001292	0.001351	0.001363	0.001293	0.001316	0.001261	0.001285	0.001257		46.554	0.006753	1.1e-05	8e-05	0.000109	0.000243	0.000422
71.506	0.001338	0.001292	0.001291	0.001353	0.001364	0.001294	0.001316	0.001259	0.001286	0.001258		46.58	0.006854	9e-06	8e-05	0.000109	0.000244	0.000425
71.556	0.001338	0.001293	0.00129	0.001354	0.001365	0.001295	0.001317	0.001258	0.001288	0.001259		46.606	0.006956	8e-06	8.1e-05	0.000108	0.000244	0.000429
71.606	0.001338	0.001294	0.00129	0.001355	0.001366	0.001296	0.001318	0.001257	0.001289	0.001259		46.632	0.007058	6e-06	8.2e-05	0.000108	0.000245	0.000432
71.657	0.001338	0.001294	0.001289	0.001357	0.001367	0.001298	0.001319	0.001256	0.00129	0.00126		46.658	0.00716	5e-06	8.3e-05	0.000108	0.000245	0.000436
71.707	0.001338	0.001295	0.001289	0.001358	0.001367	0.0013	0.00132	0.001256	0.001292	0.001261		46.684	0.007263	3e-06	8.4e-05	0.000107	0.000246	0.000439
71.757	0.001338	0.001296	0.001288	0.001359	0.001368	0.001301	0.001321	0.001255	0.001293	0.001263		46.71	0.007366	1e-06	8.5e-05	0.000107	0.000246	0.000443
71.807	0.001338	0.001297	0.001288	0.00136	0.001369	0.001303	0.001322	0.001255	0.001295	0.001264		46.736	0.00747	-1e-06	8.5e-05	0.000107	0.000246	0.000446
71.857	0.001339	0.001298	0.001288	0.001361	0.001369	0.001305	0.001324	0.001255	0.001296	0.001265		46.762	0.007574	-3e-06	8.6e-05	0.000106	0.000247	0.00045
71.908	0.001339	0.001299	0.001288	0.001362	0.001369	0.001307	0.001325	0.001255	0.001298	0.001267		46.788	0.007678	-5e-06	8.7e-05	0.000106	0.000248	0.000454
71.958	0.001339	0.0013	0.001288	0.001363	0.001369	0.001309	0.001327	0.001255	0.001299	0.001268		46.813	0.007782	-7e-06	8.8e-05	0.000105	0.000248	0.000457
72.008	0.001339	0.001302	0.001288	0.001363	0.001369	0.001311	0.001329	0.001256	0.0013	0.00127		46.839	0.007887	-9e-06	8.8e-05	0.000105	0.000249	0.000461
72.058	0.001339	0.001303	0.001288	0.001364	0.001369	0.001314	0.001331	0.001256	0.001302	0.001272		46.865	0.007992	-1.1e-05	8.9e-05	0.000105	0.000249	0.000465
72.108	0.001339	0.001305	0.001288	0.001364	0.001369	0.001316	0.001333	0.001257	0.001303	0.001273		46.891	0.008097	-1.3e-05	9e-05	0.000104	0.00025	0.000468
72.159	0.001339	0.001306	0.001289	0.001364	0.001368	0.001319	0.001335	0.001259	0.001305	0.001275		46.917	0.008202	-1.5e-05	9e-05	0.000104	0.00025	0.000472
72.209	0.001339	0.001308	0.001289	0.001365	0.001368	0.001321	0.001337	0.00126	0.001306	0.001277		46.943	0.008307	-1.7e-05	9.1e-05	0.000103	0.000251	0.000476
72.259	0.001339	0.00131	0.00129	0.001364	0.001367	0.001323	0.00134	0.001262	0.001307	0.00128		46.969	0.008413	-2e-05	9.2e-05	0.000103	0.000252	0.00048
72.309	0.001339	0.001312	0.001291	0.001364	0.001366	0.001326	0.001342	0.001264	0.001308	0.001282		46.995	0.008519	-2.2e-05	9.2e-05	0.000102	0.000252	0.000484
72.359	0.001339	0.001314	0.001292	0.001364	0.001365	0.001328	0.001344	0.001266	0.00131	0.001284		47.021	0.008625	-2.4e-05	9.3e-05	0.000102	0.000253	0.000488
72.41	0.001338	0.001316	0.001293	0.001363	0.001364	0.001331	0.001346	0.001268	0.001311	0.001287		47.047	0.008731	-2.7e-05	9.3e-05	0.000102	0.000254	0.000491
72.46	0.001338	0.001318	0.001294	0.001362	0.001362	0.001333	0.001349	0.001271	0.001312	0.001289		47.073	0.008837	-2.9e-05	9.4e-05	0.000101	0.000254	0.000495
72.51	0.001338	0.00132	0.001295	0.001361	0.001361	0.001335	0.001351	0.001274	0.001312	0.001292		47.098	0.008943	-3.2e-05	9.4e-05	0.000101	0.000255	0.000499
72.56	0.001337	0.001322	0.001297	0.00136	0.00136	0.001337	0.001353	0.001277	0.001313	0.001295		47.124	0.00905	-3.4e-05	9.5e-05	0.0001	0.000256	0.000503
72.61	0.001336	0.001325	0.001299	0.001359	0.001358	0.001339	0.001355	0.00128	0.001314	0.001297		47.15	0.009156	-3.7e-05	9.5e-05	0.0001	0.000257	0.000507
72.661	0.001335	0.001327	0.0013	0.001358	0.001357	0.001341	0.001357	0.001283	0.001314	0.0013		47.176	0.009262	-3.9e-05	9.6e-05	9.9e-05	0.000257	0.000512
72.711	0.001335	0.001329	0.001302	0.001356	0.001355	0.001343	0.001359	0.001286	0.001315	0.001303		47.202	0.009369	-4.1e-05	9.6e-05	9.9e-05	0.000258	0.000516
72.761	0.001334	0.001331	0.001304	0.001354	0.001354	0.001345	0.001361	0.00129	0.001315	0.001306		47.228	0.009475	-4.4e-05	9.6e-05	9.9e-05	0.000259	0.00052
72.811	0.001333	0.001333	0.001306	0.001352	0.001352	0.001346	0.001363	0.001293	0.001315	0.001308		47.254	0.009581	-4.6e-05	9.7e-05	9.8e-05	0.00026	0.000524
72.861	0.001332	0.001334	0.001308	0.00135	0.001351	0.001347	0.001365	0.001297	0.001315	0.001311		47.28	0.009688	-4.9e-05	9.7e-05	9.8e-05	0.000261	0.000528
72.912	0.001331	0.001336	0.00131	0.001348	0.00135	0.001348	0.001366	0.001301	0.001315	0.001314		47.306	0.009794	-5.1e-05	9.7e-05	9.7e-05	0.000262	0.000532
72.962	0.001329	0.001338	0.001312	0.001346	0.001348	0.001349	0.001368	0.001305	0.001314	0.001317		47.332	0.0099	-5.4e-05	9.8e-05	9.7e-05	0.000263	0.000537
73.012	0.001328	0.001339	0.001315	0.001343	0.001347	0.00135	0.001369	0.001308	0.001314	0.00132		47.358	0.010006	-5.6e-05	9.8e-05	9.7e-05	0.000264	0.000541
73.062	0.001327	0.001341	0.001317	0.001341	0.001346	0.00135	0.00137	0.001312	0.001313	0.001322		47.383	0.010111	-5.9e-05	9.8e-05	9.6e-05	0.000265	0.000546
73.112	0.001326	0.001342	0.001319	0.001338	0.001345	0.001351	0.001372	0.001316	0.001312	0.001325		47.409	0.010217	-6.1e-05	9.8e-05	9.6e-05	0.000267	0.00055
73.163	0.001324	0.001343	0.001322	0.001336	0.001344	0.001351	0.001373	0.00132	0.001311	0.001328		47.435	0.010322	-6.3e-05	9.9e-05	9.5e-05	0.000268	0.000554
73.213	0.001323	0.001344	0.001324	0.001333	0.001343	0.001351	0.001374	0.001324	0.00131	0.00133		47.461	0.010428	-6.5e-05	9.9e-05	9.5e-05	0.000269	0.000559
73.263	0.001322	0.001345	0.001326	0.001331	0.001342	0.001351	0.001374	0.001328	0.001309	0.001333		47.487	0.010533	-6.8e-05	9.9e-05	9.5e-05	0.00027	0.000564
73.313	0.001321	0.001346	0.001329	0.001328	0.001342	0.00135	0.001375	0.001331	0.001307	0.001335		47.513	0.010637	-7e-05	9.9e-05	9.4e-05	0.000272	0.000568
73.363	0.00132	0.001346	0.001331	0.001325	0.001341	0.00135	0.001376	0.001335	0.001306	0.001337		47.539	0.010742	-7.2e-05	9.9e-05	9.4e-05	0.000273	0.000573
73.414	0.001319	0.001347	0.001334	0.001323	0.00134	0.001349	0.001376	0.001339	0.001304	0.00134		47.565	0.010846	-7.4e-05	9.9e-05	9.4e-05	0.000275	0.000578
73.464	0.001318	0.001347	0.001336	0.001321	0.00134	0.001349	0.001377	0.001342	0.001302	0.001342		47.591	0.01095	-7.6e-05	0.0001	9.3e-05	0.000276	0.000582
73.514	0.001317	0.001347	0.001338	0.001318	0.00134	0.001348	0.001377	0.001345	0.001301	0.001344		47.617	0.011054	-7.8e-05	0.0001	9.3e-05	0.000278	0.000587
73.564	0.001316	0.001347	0.001341	0.001316	0.001339	0.001347	0.001377	0.001349	0.001299	0.001346		47.642	0.011157	-8e-05	0.0001	9.3e-05	0.000279	0.000592
73.614	0.001315	0.001347	0.001343	0.001314	0.001339	0.001346	0.001377	0.001352	0.001297	0.001347		47.668	0.01126	-8.2e-05	0.0001	9.3e-05	0.000281	0.000597
73.665	0.001314	0.001346	0.001345	0.001312	0.001339	0.001345	0.001378	0.001354	0.001295	0.001349		47.694	0.011362	-8.4e-05	0.0001	9.3e-05	0.000283	0.000602
73.715	0.001314	0.001346	0.001347	0.00131	0.001339	0.001344	0.001378	0.001357	0.001293	0.00135		47.72	0.011465	-8.6e-05	0.0001	9.2e-05	0.000284	0.000607
73.765	0.001313	0.001345	0.001349	0.001308	0.001338	0.001343	0.001378	0.00136	0.001292	0.001352		47.746	0.011566	-8.7e-05	0.0001	9.2e-05	0.000286	0.000612
73.815	0.001313	0.001344	0.001351	0.001306	0.001338	0.001342	0.001378	0.001362	0.00129	0.001353		47.772	0.011668	-8.9e-05	0.0001	9.2e-05	0.000288	0.000617
73.865	0.001313	0.001344	0.001353	0.001305	0.001338	0.001342	0.001378	0.001364	0.001288	0.001354		47.798	0.011769	-9.1e-05	0.0001	9.2e-05	0.00029	0.000623
73.916	0.001312	0.001343	0.001355	0.001304	0.001338	0.001341	0.001378	0.001366	0.001287	0.001355		47.824	0.011869	-9.2e-05	0.0001	9.2e-05	0.000292	0.000628
73.966	0.001312	0.001342	0.001357	0.001302	0.001338	0.00134	0.001377	0.001368	0.001285	0.001355		47.85	0.011969	-9.4e-05	0.0001	9.2e-05	0.000294	0.000633
74.016	0.001312	0.00134	0.001359	0.001302	0.001338	0.001339	0.001377	0.00137	0.001284	0.001356		47.876	0.012068	-9.5e-05	0.0001	9.3e-05	0.000296	0.000639
74.066	0.001312	0.001339	0.001361	0.001301	0.001338	0.001338	0.001377	0.001372	0.001283	0.001356		47.902	0.012167	-9.6e-05	0.0001	9.3e-05	0.000298	0.000644
74.116	0.001313	0.001338	0.001362	0.0013	0.001338	0.001338	0.001377	0.001373	0.001282	0.001357		47.927	0.012266	-9.7e-05	0.0001	9.3e-05	0.0003	0.00065
74.167	0.001313	0.001337	0.001364	0.0013	0.001338	0.001338	0.001377	0.001375	0.001281	0.001357		47.953	0.012364	-9.8e-05	0.000101	9.3e-05	0.000303	0.000656
74.217	0.001313	0.001336	0.001366	0.0013	0.001337	0.001337	0.001377	0.001376	0.001281	0.001357		47.979	0.012461	-0.0001	0.000101	9.4e-05	0.000305	0.000662
74.267	0.001314	0.001334	0.001367	0.0013	0.001337	0.001337	0.001377	0.001377	0.00128	0.001357		48.005	0.012558	-0.000101	0.000101	9.4e-05	0.000307	0.000667
74.317	0.001315	0.001333	0.001369	0.0013	0.001337	0.001337	0.001377	0.001378	0.00128	0.001357		48.031	0.012654	-0.000101	0.000101	9.5e-05	0.00031	0.000673
74.367	0.001315	0.001332	0.00137	0.001301	0.001337	0.001338	0.001377	0.001379	0.00128	0.001356		48.057	0.012749	-0.000102	0.000101	9.5e-05	0.000312	0.000679
74.418	0.001316	0.001331	0.001372	0.001302	0.001337	0.001338	0.001377	0.00138	0.001281	0.001356		48.083	0.012844	-0.000103	0.000101	9.6e-05	0.000315	0.000685
74.468	0.001317	0.00133	0.001373	0.001303	0.001337	0.001339	0.001377	0.001381	0.001282	0.001356		48.109	0.012938	-0.000104	0.000101	9.6e-05	0.000318	0.000692
74.518	0.001318	0.001329	0.001375	0.001304	0.001337	0.00134	0.001378	0.001381	0.001282	0.001356		48.135	0.013031	-0.000104	0.000101	9.7e-05	0.00032	0.000698
74.568	0.00132	0.001329	0.001376	0.001305	0.001337	0.001341	0.001378	0.001382	0.001284	0.001356		48.161	0.013124	-0.000105	0.000101	9.8e-05	0.000323	0.000704
74.618	0.001321	0.001328	0.001378	0.001307	0.001337	0.001342	0.001378	0.001383	0.001285	0.001355		48.187	0.013216	-0.000105	0.000101	9.9e-05	0.000326	0.000711
74.669	0.001322	0.001328	0.001379	0.001309	0.001336	0.001343	0.001378	0.001383	0.001287	0.001355		48.212	0.013308	-0.000106	0.000101	0.0001	0.000329	0.000717
74.719	0.001324	0.001327	0.001381	0.001311	0.001336	0.001345	0.001379	0.001384	0.001289	0.001355		48.238	0.013398	-0.000106	0.000102	0.000101	0.000331	0.000724
74.769	0.001325	0.001327	0.001383	0.001313	0.001336	0.001347	0.001379	0.001384	0.001291	0.001355		48.264	0.013488	-0.000106	0.000102	0.000103	0.000334	0.00073
74.819	0.001327	0.001327	0.001384	0.001315	0.001337	0.001349	0.00138	0.001385	0.001293	0.001355		48.29	0.013577	-0.000107	0.000102	0.000104	0.000337	0.000737
74.869	0.001328	0.001328	0.001386	0.001317	0.001337	0.001351	0.00138	0.001386	0.001296	0.001356		48.316	0.013665	-0.000107	0.000102	0.000105	0.00034	0.000744
74.92	0.00133	0.001328	0.001388	0.00132	0.001337	0.001353	0.001381	0.001386	0.001298	0.001356		48.342	0.013753	-0.000107	0.000102	0.000107	0.000344	0.000751
74.97	0.001331	0.001329	0.00139	0.001322	0.001337	0.001355	0.001381	0.001387	0.001301	0.001356		48.368	0.013839	-0.000107	0.000103	0.000108	0.000347	0.000758
75.02	0.001333	0.001329	0.001391	0.001325	0.001337	0.001358	0.001382	0.001388	0.001305	0.001357		48.394	0.013925	-0.000107	0.000103	0.00011	0.00035	0.000765
75.07	0.001334	0.00133	0.001393	0.001327	0.001338	0.00136	0.001383	0.001388	0.001308	0.001358		48.42	0.01401	-0.000107	0.000103	0.000112	0.000353	0.000772
75.12	0.001336	0.001331	0.001395	0.00133	0.001338	0.001363	0.001383	0.001389	0.001311	0.001358		48.446	0.014094	-0.000107	0.000104	0.000114	0.000356	0.00078
75.171	0.001337	0.001332	0.001397	0.001333	0.001338	0.001365	0.001384	0.00139	0.001315	0.001359		48.472	0.014177	-0.000106	0.000104	0.000116	0.00036	0.000787
75.221	0.001339	0.001334	0.001399	0.001335	0.001339	0.001368	0.001385	0.00139	0.001319	0.00136		48.497	0.014259	-0.000106	0.000104	0.000118	0.000363	0.000795
75.271	0.00134	0.001335	0.001401	0.001338	0.00134	0.001371	0.001386	0.001391	0.001323	0.001361		48.523	0.01434	-0.000106	0.000105	0.00012	0.000366	0.000802
75.321	0.001341	0.001337	0.001403	0.00134	0.00134	0.001373	0.001386	0.001392	0.001327	0.001363		48.549	0.01442	-0.000106	0.000105	0.000123	0.00037	0.00081
75.371	0.001342	0.001338	0.001405	0.001343	0.001341	0.001376	0.001387	0.001393	0.00133	0.001364		48.575	0.014499	-0.000105	0.000105	0.000125	0.000373	0.000818
75.422	0.001343	0.00134	0.001407	0.001345	0.001342	0.001378	0.001388	0.001394	0.001334	0.001365		48.601	0.014578	-0.000105	0.000106	0.000128	0.000377	0.000826
75.472	0.001344	0.001342	0.001409	0.001347	0.001342	0.001381	0.001389	0.001394	0.001338	0.001367		48.627	0.014655	-0.000105	0.000106	0.000131	0.000381	0.000834
75.522	0.001345	0.001344	0.001411	0.001349	0.001343	0.001383	0.00139	0.001395	0.001342	0.001368		48.653	0.014731	-0.000104	0.000107	0.000133	0.000384	0.000842
75.572	0.001345	0.001345	0.001412	0.001351	0.001344	0.001385	0.001391	0.001396	0.001346	0.00137		48.679	0.014806	-0.000104	0.000108	0.000136	0.000388	0.00085
75.622	0.001346	0.001347	0.001414	0.001353	0.001344	0.001387	0.001391	0.001397	0.00135	0.001372		48.705	0.014881	-0.000103	0.000108	0.000139	0.000391	0.000859
75.673	0.001346	0.001349	0.001415	0.001354	0.001345	0.001389	0.001392	0.001397	0.001354	0.001373		48.731	0.014954	-0.000103	0.000109	0.000142	0.000395	0.000867
75.723	0.001346	0.001351	0.001417	0.001355	0.001346	0.00139	0.001393	0.001398	0.001358	0.001375		48.756	0.015026	-0.000102	0.00011	0.000146	0.000399	0.000876
75.773	0.001346	0.001353	0.001418	0.001356	0.001346	0.001392	0.001394	0.001398	0.001362	0.001377		48.782	0.015097	-0.000102	0.00011	0.000149	0.000403	0.000884
75.823	0.001346	0.001355	0.001419	0.001357	0.001347	0.001393	0.001394	0.001399	0.001366	0.001378		48.808	0.015167	-0.000101	0.000111	0.000153	0.000407	0.000893
75.873	0.001346	0.001356	0.00142	0.001358	0.001347	0.001394	0.001395	0.001399	0.001369	0.00138		48.834	0.015235	-0.0001	0.000112	0.000156	0.000411	0.000902
75.924	0.001346	0.001358	0.001421	0.001358	0.001348	0.001395	0.001395	0.001399	0.001373	0.001382		48.86	0.015303	-0.0001	0.000113	0.00016	0.000415	0.000911
75.974	0.001345	0.00136	0.001421	0.001358	0.001348	0.001395	0.001396	0.001399	0.001376	0.001383		48.886	0.015369	-9.9e-05	0.000113	0.000164	0.000419	0.00092
76.024	0.001345	0.001361	0.001422	0.001358	0.001349	0.001396	0.001396	0.001399	0.001379	0.001385		48.912	0.015435	-9.9e-05	0.000114	0.000168	0.000423	0.00093
76.074	0.001344	0.001362	0.001422	0.001358	0.001349	0.001396	0.001397	0.001399	0.001382	0.001386		48.938	0.015499	-9.8e-05	0.000115	0.000172	0.000427	0.000939
76.124	0.001343	0.001364	0.001421	0.001358	0.001349	0.001396	0.001397	0.001399	0.001385	0.001388		48.964	0.015562	-9.8e-05	0.000116	0.000176	0.000431	0.000948
76.175	0.001342	0.001365	0.001421	0.001357	0.001349	0.001395	0.001397	0.001399	0.001388	0.001389		48.99	0.015624	-9.7e-05	0.000117	0.00018	0.000435	0.000958
76.225	0.001341	0.001365	0.001421	0.001357	0.001349	0.001395	0.001397	0.001398	0.00139	0.00139		49.016	0.015684	-9.6e-05	0.000118	0.000184	0.000439	0.000968
76.275	0.00134	0.001366	0.00142	0.001356	0.001349	0.001394	0.001397	0.001398	0.001392	0.001391		49.041	0.015744	-9.6e-05	0.00012	0.000189	0.000444	0.000978
76.325	0.001339	0.001367	0.001419	0.001355	0.00135	0.001394	0.001397	0.001397	0.001395	0.001392		49.067	0.015802	-9.5e-05	0.000121	0.000193	0.000448	0.000988
76.376	0.001338	0.001367	0.001418	0.001353	0.001349	0.001393	0.001397	0.001396	0.001397	0.001393		49.093	0.015858	-9.5e-05	0.000122	0.000198	0.000453	0.000998
76.426	0.001336	0.001367	0.001416	0.001352	0.001349	0.001392	0.001396	0.001395	0.001398	0.001393		49.119	0.015914	-9.4e-05	0.000123	0.000203	0.000457	0.001008
76.476	0.001335	0.001367	0.001415	0.001351	0.001349	0.001391	0.001396	0.001394	0.0014	0.001394		49.145	0.015968	-9.4e-05	0.000124	0.000207	0.000462	0.001019
76.526	0.001334	0.001367	0.001413	0.00135	0.001349	0.00139	0.001395	0.001393	0.001402	0.001394		49.171	0.016021	-9.3e-05	0.000126	0.000212	0.000466	0.001029
76.576	0.001332	0.001367	0.001411	0.001348	0.001349	0.001389	0.001395	0.001392	0.001403	0.001394		49.197	0.016073	-9.3e-05	0.000127	0.000217	0.000471	0.00104
76.627	0.001331	0.001367	0.001409	0.001347	0.001349	0.001388	0.001394	0.00139	0.001404	0.001394		49.223	0.016124	-9.2e-05	0.000128	0.000222	0.000476	0.001051
76.677	0.00133	0.001366	0.001407	0.001346	0.001349	0.001387	0.001393	0.001389	0.001405	0.001394		49.249	0.016173	-9.2e-05	0.00013	0.000227	0.000481	0.001062
76.727	0.001328	0.001366	0.001404	0.001344	0.001348	0.001386	0.001392	0.001387	0.001406	0.001393		49.275	0.016221	-9.1e-05	0.000131	0.000232	0.000485	0.001073
76.777	0.001327	0.001365	0.001402	0.001343	0.001348	0.001385	0.001391	0.001386	0.001407	0.001393		49.301	0.016267	-9.1e-05	0.000133	0.000238	0.00049	0.001085
76.827	0.001326	0.001364	0.0014	0.001342	0.001348	0.001384	0.00139	0.001384	0.001407	0.001392		49.326	0.016313	-9e-05	0.000135	0.000243	0.000496	0.001096
76.878	0.001325	0.001363	0.001397	0.001341	0.001348	0.001383	0.001388	0.001382	0.001408	0.001391		49.352	0.016357	-9e-05	0.000136	0.000248	0.000501	0.001108
76.928	0.001324	0.001362	0.001395	0.00134	0.001347	0.001382	0.001387	0.00138	0.001408	0.00139		49.378	0.016399	-9e-05	0.000138	0.000254	0.000506	0.00112
76.978	0.001323	0.001361	0.001393	0.00134	0.001347	0.001381	0.001385	0.001378	0.001408	0.001389		49.404	0.01644	-8.9e-05	0.00014	0.000259	0.000511	0.001132
77.028	0.001323	0.00136	0.00139	0.001339	0.001347	0.00138	0.001384	0.001376	0.001409	0.001388		49.43	0.01648	-8.9e-05	0.000141	0.000265	0.000517	0.001144
77.078	0.001322	0.001359	0.001388	0.001339	0.001347	0.00138	0.001382	0.001374	0.001409	0.001386		49.456	0.016519	-8.9e-05	0.000143	0.00027	0.000522	0.001157
77.129	0.001322	0.001358	0.001386	0.001339	0.001347	0.001379	0.00138	0.001372	0.001409	0.001385		49.482	0.016556	-8.8e-05	0.000145	0.000276	0.000528	0.001169
77.179	0.001322	0.001357	0.001384	0.001339	0.001347	0.001379	0.001378	0.00137	0.001409	0.001383		49.508	0.016592	-8.8e-05	0.000147	0.000282	0.000534	0.001182
77.229	0.001321	0.001356	0.001383	0.00134	0.001347	0.001378	0.001376	0.001368	0.00141	0.001381		49.534	0.016626	-8.8e-05	0.000149	0.000287	0.00054	0.001195
77.279	0.001322	0.001355	0.001381	0.00134	0.001348	0.001378	0.001374	0.001366	0.00141	0.001379		49.56	0.016659	-8.8e-05	0.000151	0.000293	0.000546	0.001208
77.329	0.001322	0.001354	0.00138	0.001341	0.001348	0.001377	0.001372	0.001364	0.00141	0.001376		49.585	0.016691	-8.7e-05	0.000153	0.000299	0.000552	0.001222
77.38	0.001322	0.001353	0.001379	0.001343	0.001349	0.001377	0.00137	0.001362	0.00141	0.001374		49.611	0.016721	-8.7e-05	0.000155	0.000305	0.000558	0.001235
77.43	0.001323	0.001352	0.001378	0.001344	0.001349	0.001377	0.001368	0.00136	0.001411	0.001372		49.637	0.01675	-8.7e-05	0.000157	0.000311	0.000564	0.001249
77.48	0.001324	0.001352	0.001377	0.001346	0.00135	0.001377	0.001366	0.001358	0.001411	0.001369		49.663	0.016778	-8.7e-05	0.000159	0.000316	0.000571	0.001263
77.53	0.001325	0.001352	0.001377	0.001348	0.001351	0.001377	0.001364	0.001356	0.001412	0.001366		49.689	0.016804	-8.6e-05	0.000161	0.000322	0.000578	0.001277
77.58	0.001326	0.001351	0.001377	0.00135	0.001351	0.001377	0.001362	0.001354	0.001412	0.001364		49.715	0.016828	-8.6e-05	0.000163	0.000328	0.000584	0.001291
77.631	0.001328	0.001351	0.001377	0.001353	0.001352	0.001377	0.00136	0.001353	0.001413	0.001361		49.741	0.016852	-8.6e-05	0.000166	0.000334	0.000591	0.001306
77.681	0.00133	0.001351	0.001377	0.001356	0.001354	0.001378	0.001358	0.001351	0.001413	0.001359		49.767	0.016874	-8.6e-05	0.000168	0.00034	0.000598	0.001321
77.731	0.001331	0.001352	0.001378	0.001359	0.001355	0.001378	0.001357	0.001349	0.001414	0.001356		49.793	0.016894	-8.5e-05	0.00017	0.000346	0.000605	0.001336
77.781	0.001333	0.001352	0.001379	0.001363	0.001356	0.001378	0.001355	0.001347	0.001415	0.001353		49.819	0.016913	-8.5e-05	0.000172	0.000353	0.000613	0.001351
77.831	0.001336	0.001353	0.00138	0.001366	0.001357	0.001379	0.001353	0.001346	0.001416	0.001351		49.845	0.016931	-8.5e-05	0.000175	0.000359	0.00062	0.001366
77.882	0.001338	0.001354	0.001382	0.00137	0.001359	0.00138	0.001352	0.001344	0.001417	0.001348		49.87	0.016947	-8.5e-05	0.000177	0.000365	0.000628	0.001382
77.932	0.00134	0.001355	0.001383	0.001374	0.001361	0.00138	0.001351	0.001342	0.001418	0.001346		49.896	0.016962	-8.4e-05	0.000179	0.000371	0.000635	0.001398
77.982	0.001343	0.001356	0.001385	0.001378	0.001362	0.001381	0.001349	0.001341	0.001419	0.001344		49.922	0.016976	-8.4e-05	0.000182	0.000377	0.000643	0.001414
78.032	0.001345	0.001357	0.001388	0.001383	0.001364	0.001381	0.001348	0.001339	0.00142	0.001342		49.948	0.016988	-8.4e-05	0.000184	0.000383	0.000651	0.001431
78.082	0.001348	0.001359	0.00139	0.001387	0.001366	0.001382	0.001348	0.001338	0.001421	0.00134		49.974	0.016999	-8.3e-05	0.000187	0.000389	0.00066	0.001447
78.133	0.00135	0.00136	0.001393	0.001391	0.001368	0.001383	0.001347	0.001337	0.001423	0.001338		50	0.017008	-8.3e-05	0.000189	0.000396	0.000668	0.001464
78.183	0.001353	0.001362	0.001395	0.001395	0.00137	0.001383	0.001346	0.001335	0.001424	0.001337		50.026	0.017017	-8.2e-05	0.000192	0.000402	0.000677	0.001482
78.233	0.001355	0.001364	0.001398	0.0014	0.001372	0.001384	0.001346	0.001334	0.001425	0.001336		50.052	0.017023	-8.2e-05	0.000194	0.000408	0.000685	0.001499
78.283	0.001358	0.001366	0.001401	0.001404	0.001374	0.001385	0.001346	0.001333	0.001426	0.001335		50.078	0.017029	-8.2e-05	0.000197	0.000414	0.000694	0.001517
78.333	0.00136	0.001368	0.001405	0.001408	0.001376	0.001385	0.001346	0.001331	0.001428	0.001334		50.104	0.017033	-8.1e-05	0.000199	0.000421	0.000703	0.001535
78.384	0.001362	0.00137	0.001408	0.001412	0.001378	0.001386	0.001346	0.00133	0.001429	0.001333		50.13	0.017035	-8e-05	0.000202	0.000427	0.000712	0.001553
78.434	0.001364	0.001372	0.001411	0.001416	0.00138	0.001386	0.001346	0.001329	0.00143	0.001333		50.155	0.017036	-8e-05	0.000204	0.000433	0.000722	0.001572
78.484	0.001366	0.001374	0.001415	0.00142	0.001382	0.001386	0.001347	0.001328	0.001431	0.001333		50.181	0.017036	-7.9e-05	0.000207	0.00044	0.000732	0.00159
78.534	0.001368	0.001376	0.001418	0.001423	0.001384	0.001387	0.001348	0.001327	0.001432	0.001333		50.207	0.017035	-7.8e-05	0.000209	0.000446	0.000741	0.00161
78.584	0.00137	0.001379	0.001421	0.001427	0.001386	0.001387	0.001348	0.001326	0.001433	0.001333		50.233	0.017032	-7.8e-05	0.000212	0.000452	0.000751	0.001629
78.635	0.001371	0.001381	0.001424	0.00143	0.001388	0.001387	0.001349	0.001326	0.001434	0.001334		50.259	0.017028	-7.7e-05	0.000214	0.000459	0.000761	0.001649
78.685	0.001373	0.001383	0.001427	0.001432	0.00139	0.001387	0.00135	0.001325	0.001435	0.001335		50.285	0.017023	-7.6e-05	0.000217	0.000465	0.000772	0.001669
78.735	0.001374	0.001385	0.00143	0.001435	0.001392	0.001387	0.001351	0.001324	0.001435	0.001336		50.311	0.017016	-7.5e-05	0.00022	0.000471	0.000782	0.001689
78.785	0.001375	0.001387	0.001433	0.001437	0.001393	0.001386	0.001353	0.001323	0.001436	0.001337		50.337	0.017008	-7.4e-05	0.000222	0.000478	0.000793	0.00171
78.835	0.001375	0.001389	0.001436	0.001439	0.001395	0.001386	0.001354	0.001323	0.001436	0.001339		50.363	0.016999	-7.3e-05	0.000225	0.000484	0.000804	0.001731
78.886	0.001376	0.001391	0.001439	0.00144	0.001396	0.001386	0.001355	0.001322	0.001435	0.00134		50.389	0.016988	-7.2e-05	0.000228	0.000491	0.000815	0.001752
78.936	0.001376	0.001393	0.001441	0.001442	0.001397	0.001385	0.001357	0.001321	0.001435	0.001342		50.415	0.016977	-7e-05	0.00023	0.000497	0.000826	0.001774
78.986	0.001377	0.001395	0.001443	0.001443	0.001398	0.001384	0.001358	0.001321	0.001434	0.001344		50.44	0.016963	-6.9e-05	0.000233	0.000504	0.000838	0.001796
79.036	0.001377	0.001397	0.001445	0.001443	0.001399	0.001384	0.00136	0.001321	0.001434	0.001347		50.466	0.016949	-6.8e-05	0.000236	0.00051	0.00085	0.001818
79.086	0.001377	0.001398	0.001447	0.001444	0.0014	0.001383	0.001361	0.00132	0.001432	0.001349		50.492	0.016934	-6.6e-05	0.000238	0.000517	0.000862	0.001841
79.137	0.001377	0.0014	0.001448	0.001444	0.001401	0.001382	0.001363	0.00132	0.001431	0.001352		50.518	0.016917	-6.5e-05	0.000241	0.000523	0.000874	0.001864
79.187	0.001376	0.001401	0.00145	0.001444	0.001402	0.001381	0.001365	0.00132	0.001429	0.001354		50.544	0.016899	-6.3e-05	0.000244	0.00053	0.000886	0.001887
79.237	0.001376	0.001403	0.001451	0.001443	0.001402	0.00138	0.001366	0.00132	0.001427	0.001357		50.57	0.01688	-6.1e-05	0.000247	0.000536	0.000899	0.001911
79.287	0.001376	0.001404	0.001451	0.001443	0.001403	0.001379	0.001368	0.00132	0.001425	0.00136		50.596	0.016859	-6e-05	0.00025	0.000543	0.000911	0.001935
79.337	0.001375	0.001405	0.001452	0.001442	0.001403	0.001378	0.001369	0.00132	0.001422	0.001363		50.622	0.016838	-5.8e-05	0.000252	0.00055	0.000924	0.00196
79.388	0.001375	0.001406	0.001452	0.001441	0.001404	0.001377	0.001371	0.00132	0.00142	0.001366		50.648	0.016815	-5.6e-05	0.000255	0.000556	0.000938	0.001985
79.438	0.001374	0.001407	0.001452	0.00144	0.001404	0.001376	0.001373	0.00132	0.001417	0.001369		50.674	0.016791	-5.4e-05	0.000258	0.000563	0.000951	0.00201
79.488	0.001374	0.001408	0.001452	0.001439	0.001404	0.001375	0.001374	0.001321	0.001413	0.001373		50.699	0.016766	-5.1e-05	0.000261	0.00057	0.000965	0.002036
79.538	0.001373	0.001408	0.001452	0.001438	0.001404	0.001374	0.001376	0.001321	0.00141	0.001376		50.725	0.01674	-4.9e-05	0.000264	0.000577	0.000978	0.002062
79.588	0.001373	0.001409	0.001452	0.001437	0.001404	0.001373	0.001377	0.001322	0.001406	0.001379		50.751	0.016712	-4.7e-05	0.000267	0.000583	0.000992	0.002088
79.639	0.001373	0.001409	0.001451	0.001436	0.001404	0.001372	0.001379	0.001323	0.001402	0.001383		50.777	0.016684	-4.4e-05	0.00027	0.00059	0.001007	0.002115
79.689	0.001372	0.00141	0.00145	0.001435	0.001404	0.001371	0.00138	0.001324	0.001398	0.001386		50.803	0.016654	-4.2e-05	0.000273	0.000597	0.001021	0.002142
79.739	0.001372	0.00141	0.00145	0.001433	0.001404	0.001371	0.001382	0.001325	0.001394	0.001389		50.829	0.016624	-3.9e-05	0.000277	0.000604	0.001036	0.00217
79.789	0.001373	0.001411	0.001449	0.001432	0.001404	0.00137	0.001383	0.001326	0.001389	0.001393		50.855	0.016592	-3.6e-05	0.00028	0.000611	0.001051	0.002198
79.839	0.001373	0.001411	0.001448	0.001431	0.001404	0.00137	0.001385	0.001328	0.001385	0.001396		50.881	0.01656	-3.4e-05	0.000283	0.000619	0.001066	0.002226
79.89	0.001373	0.001411	0.001447	0.00143	0.001404	0.00137	0.001386	0.001329	0.00138	0.001399		50.907	0.016526	-3.1e-05	0.000286	0.000626	0.001081	0.002255
79.94	0.001374	0.001412	0.001446	0.00143	0.001404	0.00137	0.001388	0.001331	0.001376	0.001402		50.933	0.016491	-2.8e-05	0.00029	0.000633	0.001097	0.002285
79.99	0.001374	0.001412	0.001445	0.001429	0.001404	0.00137	0.001389	0.001333	0.001371	0.001406		50.959	0.016455	-2.4e-05	0.000293	0.00064	0.001113	0.002315
80.04	0.001375	0.001413	0.001443	0.001429	0.001405	0.00137	0.001391	0.001335	0.001366	0.001409		50.984	0.016419	-2.1e-05	0.000296	0.000648	0.001129	0.002345
80.09	0.001376	0.001413	0.001442	0.001428	0.001405	0.001371	0.001392	0.001337	0.001362	0.001412		51.01	0.016381	-1.8e-05	0.0003	0.000655	0.001145	0.002375
80.141	0.001377	0.001414	0.001441	0.001428	0.001405	0.001372	0.001393	0.00134	0.001357	0.001415		51.036	0.016342	-1.5e-05	0.000304	0.000663	0.001162	0.002407
80.191	0.001378	0.001414	0.001441	0.001428	0.001406	0.001373	0.001395	0.001343	0.001353	0.001418		51.062	0.016303	-1.1e-05	0.000307	0.00067	0.001179	0.002438
80.241	0.00138	0.001415	0.00144	0.001428	0.001406	0.001374	0.001397	0.001345	0.001349	0.001421		51.088	0.016262	-8e-06	0.000311	0.000678	0.001196	0.00247
80.291	0.001381	0.001416	0.001439	0.001428	0.001407	0.001376	0.001398	0.001348	0.001345	0.001424		51.114	0.01622	-4e-06	0.000315	0.000686	0.001213	0.002503
80.341	0.001383	0.001416	0.001438	0.001429	0.001408	0.001378	0.0014	0.001351	0.001341	0.001427		51.14	0.016178	0	0.000318	0.000694	0.001231	0.002536
80.392	0.001385	0.001418	0.001438	0.001429	0.001409	0.00138	0.001401	0.001355	0.001338	0.001429		51.166	0.016135	4e-06	0.000322	0.000702	0.001249	0.002569
80.442	0.001387	0.001419	0.001437	0.00143	0.00141	0.001382	0.001403	0.001358	0.001335	0.001432		51.192	0.016091	7e-06	0.000326	0.00071	0.001267	0.002603
80.492	0.001389	0.00142	0.001437	0.001431	0.001411	0.001385	0.001405	0.001362	0.001332	0.001434		51.218	0.016046	1.1e-05	0.00033	0.000718	0.001285	0.002638
80.542	0.001391	0.001422	0.001436	0.001433	0.001413	0.001387	0.001407	0.001366	0.001329	0.001436		51.244	0.016	1.5e-05	0.000334	0.000727	0.001304	0.002673
80.592	0.001393	0.001424	0.001436	0.001434	0.001414	0.00139	0.001409	0.001369	0.001327	0.001439		51.269	0.015953	2e-05	0.000338	0.000735	0.001323	0.002708
80.643	0.001396	0.001425	0.001436	0.001435	0.001416	0.001393	0.001411	0.001373	0.001325	0.001441		51.295	0.015905	2.4e-05	0.000343	0.000744	0.001342	0.002744
80.693	0.001398	0.001428	0.001436	0.001437	0.001418	0.001396	0.001412	0.001377	0.001323	0.001443		51.321	0.015857	2.8e-05	0.000347	0.000752	0.001361	0.00278
80.743	0.001401	0.00143	0.001436	0.001439	0.00142	0.0014	0.001414	0.001381	0.001322	0.001444		51.347	0.015808	3.2e-05	0.000351	0.000761	0.001381	0.002817
80.793	0.001403	0.001433	0.001436	0.001441	0.001423	0.001403	0.001416	0.001385	0.001321	0.001446		51.373	0.015758	3.7e-05	0.000356	0.00077	0.001401	0.002855
80.843	0.001406	0.001436	0.001437	0.001442	0.001425	0.001407	0.001419	0.001389	0.00132	0.001448		51.399	0.015708	4.1e-05	0.00036	0.000779	0.001421	0.002893
80.894	0.001409	0.001439	0.001437	0.001445	0.001428	0.001411	0.001421	0.001393	0.00132	0.001449		51.425	0.015656	4.6e-05	0.000365	0.000789	0.001442	0.002931
80.944	0.001412	0.001442	0.001437	0.001447	0.001431	0.001415	0.001423	0.001397	0.00132	0.001451		51.451	0.015604	5e-05	0.00037	0.000798	0.001463	0.00297
80.994	0.001414	0.001445	0.001438	0.001449	0.001434	0.001419	0.001425	0.001402	0.00132	0.001452		51.477	0.015551	5.5e-05	0.000374	0.000808	0.001484	0.00301
81.044	0.001417	0.001449	0.001438	0.001451	0.001437	0.001423	0.001427	0.001405	0.001321	0.001454		51.503	0.015498	6e-05	0.000379	0.000817	0.001505	0.00305
81.094	0.00142	0.001452	0.001439	0.001453	0.00144	0.001427	0.001429	0.001409	0.001321	0.001455		51.528	0.015443	6.4e-05	0.000384	0.000827	0.001527	0.00309
81.145	0.001423	0.001456	0.001439	0.001455	0.001444	0.001431	0.001431	0.001413	0.001323	0.001456		51.554	0.015388	6.9e-05	0.000389	0.000837	0.001549	0.003131
81.195	0.001425	0.00146	0.00144	0.001457	0.001447	0.001435	0.001433	0.001417	0.001324	0.001457		51.58	0.015333	7.4e-05	0.000394	0.000847	0.001571	0.003173
81.245	0.001428	0.001464	0.00144	0.001459	0.001451	0.001439	0.001435	0.001421	0.001326	0.001458		51.606	0.015277	7.9e-05	0.000399	0.000857	0.001594	0.003215
81.295	0.001431	0.001469	0.00144	0.001461	0.001455	0.001443	0.001437	0.001424	0.001327	0.001459		51.632	0.01522	8.4e-05	0.000405	0.000868	0.001616	0.003258
81.345	0.001433	0.001473	0.001441	0.001463	0.001458	0.001446	0.001439	0.001427	0.001329	0.001461		51.658	0.015162	8.9e-05	0.00041	0.000879	0.00164	0.003301
81.396	0.001436	0.001477	0.001441	0.001465	0.001462	0.00145	0.001441	0.00143	0.001332	0.001462		51.684	0.015104	9.4e-05	0.000415	0.000889	0.001663	0.003345
81.446	0.001438	0.001481	0.001441	0.001467	0.001466	0.001454	0.001443	0.001433	0.001334	0.001463		51.71	0.015046	9.9e-05	0.000421	0.0009	0.001687	0.003389
81.496	0.001441	0.001485	0.001441	0.001469	0.00147	0.001457	0.001445	0.001436	0.001336	0.001464		51.736	0.014987	0.000104	0.000427	0.000911	0.001711	0.003434
81.546	0.001443	0.001489	0.001441	0.00147	0.001474	0.00146	0.001447	0.001439	0.001339	0.001465		51.762	0.014927	0.00011	0.000432	0.000923	0.001736	0.00348
81.596	0.001445	0.001493	0.001441	0.001472	0.001478	0.001463	0.001449	0.001441	0.001342	0.001466		51.788	0.014866	0.000115	0.000438	0.000934	0.00176	0.003526
81.647	0.001447	0.001497	0.001441	0.001473	0.001481	0.001466	0.00145	0.001443	0.001345	0.001467		51.813	0.014806	0.00012	0.000444	0.000946	0.001785	0.003572
81.697	0.001449	0.001501	0.001441	0.001474	0.001485	0.001468	0.001452	0.001445	0.001347	0.001468		51.839	0.014744	0.000126	0.00045	0.000958	0.001811	0.003619
81.747	0.001451	0.001504	0.00144	0.001475	0.001489	0.001471	0.001453	0.001447	0.00135	0.001469		51.865	0.014682	0.000131	0.000456	0.00097	0.001837	0.003667
81.797	0.001453	0.001507	0.001439	0.001476	0.001492	0.001473	0.001455	0.001449	0.001353	0.00147		51.891	0.01462	0.000136	0.000462	0.000982	0.001863	0.003715
81.847	0.001454	0.00151	0.001439	0.001476	0.001495	0.001475	0.001456	0.00145	0.001356	0.001471		51.917	0.014557	0.000142	0.000468	0.000994	0.001889	0.003764
81.898	0.001456	0.001513	0.001438	0.001477	0.001499	0.001476	0.001457	0.001451	0.001359	0.001473		51.943	0.014494	0.000147	0.000474	0.001007	0.001916	0.003813
81.948	0.001457	0.001516	0.001437	0.001477	0.001502	0.001478	0.001458	0.001452	0.001362	0.001474		51.969	0.01443	0.000153	0.00048	0.00102	0.001943	0.003863
81.998	0.001458	0.001518	0.001436	0.001477	0.001504	0.001479	0.001459	0.001453	0.001365	0.001475		51.995	0.014366	0.000158	0.000487	0.001033	0.00197	0.003914
82.048	0.001459	0.001521	0.001435	0.001477	0.001507	0.00148	0.00146	0.001454	0.001368	0.001476		52.021	0.014302	0.000164	0.000493	0.001046	0.001998	0.003965
82.098	0.00146	0.001523	0.001433	0.001477	0.001509	0.001481	0.001461	0.001455	0.001371	0.001478		52.047	0.014237	0.000169	0.0005	0.001059	0.002026	0.004017
82.149	0.001461	0.001524	0.001432	0.001477	0.001512	0.001482	0.001462	0.001455	0.001374	0.001479		52.073	0.014171	0.000175	0.000506	0.001073	0.002054	0.004069
82.199	0.001461	0.001526	0.001431	0.001477	0.001514	0.001482	0.001462	0.001456	0.001376	0.00148		52.098	0.014106	0.000181	0.000513	0.001086	0.002083	0.004122
82.249	0.001462	0.001527	0.001429	0.001476	0.001515	0.001482	0.001463	0.001456	0.001379	0.001482		52.124	0.01404	0.000186	0.00052	0.0011	0.002112	0.004175
82.299	0.001462	0.001528	0.001428	0.001476	0.001517	0.001483	0.001463	0.001457	0.001382	0.001483		52.15	0.013973	0.000192	0.000527	0.001114	0.002142	0.004229
82.349	0.001462	0.001529	0.001426	0.001476	0.001518	0.001483	0.001463	0.001457	0.001385	0.001484		52.176	0.013906	0.000198	0.000533	0.001129	0.002172	0.004283
82.4	0.001463	0.00153	0.001425	0.001475	0.00152	0.001483	0.001463	0.001458	0.001387	0.001486		52.202	0.013839	0.000204	0.00054	0.001143	0.002202	0.004339
82.45	0.001463	0.00153	0.001423	0.001475	0.001521	0.001483	0.001463	0.001458	0.00139	0.001487		52.228	0.013772	0.000209	0.000548	0.001158	0.002232	0.004394
82.5	0.001463	0.00153	0.001422	0.001474	0.001521	0.001483	0.001463	0.001459	0.001393	0.001489		52.254	0.013704	0.000215	0.000555	0.001173	0.002263	0.004451
82.55	0.001463	0.00153	0.001421	0.001474	0.001522	0.001483	0.001463	0.001459	0.001395	0.00149		52.28	0.013636	0.000221	0.000562	0.001188	0.002295	0.004507
82.6	0.001462	0.00153	0.001419	0.001474	0.001522	0.001483	0.001463	0.00146	0.001398	0.001492		52.306	0.013568	0.000227	0.000569	0.001203	0.002326	0.004565
82.651	0.001462	0.00153	0.001418	0.001474	0.001523	0.001483	0.001463	0.00146	0.0014	0.001493		52.332	0.0135	0.000233	0.000576	0.001219	0.002358	0.004623
82.701	0.001462	0.00153	0.001418	0.001473	0.001523	0.001483	0.001463	0.001461	0.001403	0.001494		52.358	0.013431	0.000239	0.000584	0.001235	0.002391	0.004682
82.751	0.001461	0.001529	0.001417	0.001473	0.001523	0.001483	0.001462	0.001462	0.001406	0.001496		52.383	0.013362	0.000244	0.000591	0.00125	0.002423	0.004741
82.801	0.001461	0.001529	0.001416	0.001473	0.001523	0.001484	0.001462	0.001463	0.001408	0.001497		52.409	0.013293	0.00025	0.000599	0.001267	0.002457	0.004801
82.851	0.001461	0.001528	0.001416	0.001474	0.001523	0.001484	0.001462	0.001464	0.001411	0.001498		52.435	0.013224	0.000256	0.000607	0.001283	0.00249	0.004861
82.902	0.00146	0.001528	0.001416	0.001474	0.001523	0.001485	0.001462	0.001465	0.001414	0.001499		52.461	0.013154	0.000262	0.000614	0.0013	0.002524	0.004922
82.952	0.00146	0.001527	0.001416	0.001474	0.001523	0.001486	0.001461	0.001466	0.001417	0.0015		52.487	0.013084	0.000268	0.000622	0.001316	0.002558	0.004984
83.002	0.00146	0.001527	0.001417	0.001475	0.001523	0.001487	0.001461	0.001468	0.001419	0.001501		52.513	0.013014	0.000274	0.00063	0.001333	0.002593	0.005046
83.052	0.001459	0.001526	0.001417	0.001475	0.001523	0.001488	0.001461	0.00147	0.001422	0.001502		52.539	0.012944	0.00028	0.000638	0.00135	0.002628	0.005109
83.102	0.001459	0.001526	0.001418	0.001476	0.001523	0.00149	0.001461	0.001472	0.001425	0.001503		52.565	0.012874	0.000286	0.000646	0.001368	0.002664	0.005172
83.153	0.001459	0.001525	0.00142	0.001477	0.001523	0.001491	0.001461	0.001474	0.001428	0.001504		52.591	0.012804	0.000292	0.000654	0.001385	0.002699	0.005236
83.203	0.001458	0.001525	0.001421	0.001478	0.001523	0.001493	0.001461	0.001476	0.001431	0.001505		52.617	0.012734	0.000299	0.000663	0.001403	0.002736	0.005301
83.253	0.001458	0.001524	0.001423	0.001479	0.001523	0.001495	0.001461	0.001478	0.001434	0.001506		52.642	0.012663	0.000305	0.000671	0.001421	0.002772	0.005366
83.303	0.001458	0.001524	0.001425	0.00148	0.001524	0.001497	0.001461	0.001481	0.001437	0.001506		52.668	0.012593	0.000311	0.000679	0.001439	0.002809	0.005432
83.353	0.001458	0.001524	0.001428	0.001482	0.001524	0.0015	0.001461	0.001483	0.00144	0.001507		52.694	0.012522	0.000317	0.000688	0.001458	0.002847	0.005498
83.404	0.001458	0.001523	0.001431	0.001483	0.001525	0.001503	0.001461	0.001486	0.001443	0.001507		52.72	0.012451	0.000323	0.000696	0.001476	0.002885	0.005565
83.454	0.001458	0.001523	0.001434	0.001485	0.001526	0.001505	0.001462	0.001489	0.001447	0.001508		52.746	0.012381	0.00033	0.000705	0.001495	0.002923	0.005633
83.504	0.001458	0.001523	0.001437	0.001487	0.001526	0.001508	0.001462	0.001492	0.00145	0.001508		52.772	0.01231	0.000336	0.000714	0.001514	0.002962	0.005701
83.554	0.001458	0.001523	0.001441	0.001489	0.001528	0.001511	0.001463	0.001496	0.001453	0.001508		52.798	0.012239	0.000342	0.000723	0.001533	0.003001	0.00577
83.604	0.001458	0.001524	0.001444	0.001491	0.001529	0.001514	0.001463	0.001499	0.001457	0.001508		52.824	0.012168	0.000349	0.000732	0.001553	0.003041	0.005839
83.655	0.001459	0.001524	0.001448	0.001493	0.00153	0.001517	0.001464	0.001502	0.00146	0.001509		52.85	0.012097	0.000355	0.000741	0.001572	0.003081	0.005909
83.705	0.00146	0.001524	0.001453	0.001495	0.001532	0.00152	0.001465	0.001506	0.001464	0.001509		52.876	0.012026	0.000361	0.00075	0.001592	0.003121	0.00598
83.755	0.00146	0.001524	0.001457	0.001497	0.001534	0.001524	0.001466	0.001509	0.001468	0.001509		52.902	0.011956	0.000368	0.000759	0.001612	0.003162	0.006051
83.805	0.001461	0.001525	0.001462	0.0015	0.001536	0.001527	0.001467	0.001512	0.001472	0.001509		52.927	0.011885	0.000374	0.000769	0.001632	0.003203	0.006123
83.855	0.001463	0.001525	0.001466	0.001502	0.001538	0.00153	0.001468	0.001516	0.001475	0.001508		52.953	0.011814	0.000381	0.000778	0.001653	0.003245	0.006196
83.906	0.001464	0.001526	0.001471	0.001504	0.00154	0.001533	0.00147	0.001519	0.001479	0.001508		52.979	0.011743	0.000387	0.000788	0.001674	0.003287	0.006269
83.956	0.001465	0.001526	0.001476	0.001507	0.001542	0.001536	0.001471	0.001522	0.001483	0.001508		53.005	0.011672	0.000394	0.000797	0.001695	0.00333	0.006343
84.006	0.001467	0.001527	0.001481	0.001509	0.001545	0.001538	0.001473	0.001525	0.001487	0.001508		53.031	0.011602	0.000401	0.000807	0.001716	0.003373	0.006417
84.056	0.001469	0.001528	0.001486	0.001512	0.001548	0.001541	0.001475	0.001529	0.001492	0.001508		53.057	0.011531	0.000407	0.000817	0.001737	0.003417	0.006492
84.106	0.001471	0.001528	0.001491	0.001514	0.00155	0.001543	0.001477	0.001532	0.001496	0.001508		53.083	0.01146	0.000414	0.000827	0.001759	0.003461	0.006568
84.157	0.001473	0.001529	0.001496	0.001517	0.001553	0.001546	0.001479	0.001535	0.0015	0.001507		53.109	0.01139	0.000421	0.000838	0.00178	0.003505	0.006644
84.207	0.001475	0.00153	0.001501	0.00152	0.001556	0.001548	0.001481	0.001538	0.001504	0.001507		53.135	0.011319	0.000428	0.000848	0.001802	0.00355	0.006721
84.257	0.001478	0.00153	0.001506	0.001522	0.001559	0.00155	0.001483	0.00154	0.001508	0.001507		53.161	0.011249	0.000435	0.000858	0.001825	0.003596	0.006799
84.307	0.00148	0.001531	0.00151	0.001525	0.001563	0.001552	0.001485	0.001543	0.001513	0.001507		53.187	0.011178	0.000442	0.000869	0.001847	0.003641	0.006877
84.357	0.001483	0.001531	0.001515	0.001527	0.001566	0.001553	0.001488	0.001546	0.001517	0.001507		53.212	0.011108	0.000449	0.00088	0.00187	0.003688	0.006956
84.408	0.001486	0.001532	0.00152	0.00153	0.001569	0.001554	0.001491	0.001548	0.001521	0.001507		53.238	0.011038	0.000456	0.000891	0.001893	0.003735	0.007035
84.458	0.001489	0.001532	0.001525	0.001532	0.001572	0.001555	0.001493	0.00155	0.001526	0.001508		53.264	0.010968	0.000463	0.000901	0.001916	0.003782	0.007115
84.508	0.001493	0.001533	0.001529	0.001535	0.001575	0.001556	0.001496	0.001552	0.00153	0.001508		53.29	0.010898	0.00047	0.000913	0.001939	0.00383	0.007196
84.558	0.001496	0.001533	0.001534	0.001537	0.001578	0.001557	0.001499	0.001554	0.001534	0.001508		53.316	0.010829	0.000477	0.000924	0.001963	0.003878	0.007277
84.608	0.0015	0.001534	0.001538	0.00154	0.001581	0.001557	0.001502	0.001556	0.001538	0.001509		53.342	0.010759	0.000485	0.000935	0.001987	0.003927	0.007359
84.659	0.001503	0.001534	0.001543	0.001542	0.001584	0.001557	0.001505	0.001558	0.001543	0.001509		53.368	0.010689	0.000492	0.000947	0.002011	0.003977	0.007442
84.709	0.001507	0.001534	0.001547	0.001545	0.001587	0.001557	0.001508	0.001559	0.001547	0.00151		53.394	0.01062	0.000499	0.000959	0.002035	0.004027	0.007525
84.759	0.001511	0.001534	0.001551	0.001547	0.00159	0.001557	0.001512	0.00156	0.001551	0.00151		53.42	0.010551	0.000507	0.00097	0.002059	0.004077	0.007609
84.809	0.001515	0.001535	0.001555	0.001549	0.001593	0.001556	0.001515	0.001561	0.001555	0.001511		53.446	0.010482	0.000514	0.000982	0.002084	0.004128	0.007694
84.859	0.001519	0.001535	0.001559	0.001551	0.001596	0.001555	0.001518	0.001562	0.001559	0.001512		53.472	0.010413	0.000522	0.000995	0.002109	0.004179	0.007779
84.91	0.001523	0.001535	0.001563	0.001554	0.001598	0.001554	0.001521	0.001563	0.001562	0.001513		53.497	0.010344	0.00053	0.001007	0.002134	0.004231	0.007865
84.96	0.001527	0.001535	0.001566	0.001556	0.001601	0.001553	0.001525	0.001563	0.001566	0.001514		53.523	0.010275	0.000538	0.001019	0.00216	0.004284	0.007952
85.01	0.001532	0.001535	0.00157	0.001558	0.001603	0.001552	0.001528	0.001564	0.001569	0.001515		53.549	0.010207	0.000546	0.001032	0.002186	0.004337	0.008039
85.06	0.001536	0.001535	0.001574	0.00156	0.001605	0.001551	0.001531	0.001564	0.001573	0.001516		53.575	0.010138	0.000554	0.001045	0.002212	0.00439	0.008127
85.11	0.00154	0.001535	0.001577	0.001562	0.001607	0.001549	0.001534	0.001564	0.001576	0.001517		53.601	0.01007	0.000562	0.001058	0.002238	0.004444	0.008216
85.161	0.001544	0.001535	0.00158	0.001564	0.001609	0.001548	0.001538	0.001564	0.001579	0.001518		53.627	0.010002	0.00057	0.001071	0.002265	0.004499	0.008305
85.211	0.001549	0.001535	0.001584	0.001566	0.00161	0.001546	0.001541	0.001564	0.001582	0.001519		53.653	0.009934	0.000578	0.001084	0.002291	0.004554	0.008395
85.261	0.001553	0.001535	0.001587	0.001569	0.001612	0.001545	0.001544	0.001564	0.001584	0.001521		53.679	0.009867	0.000587	0.001098	0.002318	0.00461	0.008485
85.311	0.001557	0.001535	0.00159	0.001571	0.001613	0.001543	0.001547	0.001564	0.001587	0.001522		53.705	0.009799	0.000595	0.001111	0.002346	0.004666	0.008576
85.361	0.001561	0.001535	0.001593	0.001573	0.001614	0.001542	0.001549	0.001563	0.001589	0.001524		53.731	0.009732	0.000604	0.001125	0.002373	0.004723	0.008668
85.412	0.001566	0.001535	0.001596	0.001575	0.001615	0.001541	0.001552	0.001563	0.001592	0.001525		53.756	0.009665	0.000612	0.001139	0.002401	0.00478	0.008761
85.462	0.00157	0.001534	0.001599	0.001578	0.001616	0.00154	0.001554	0.001563	0.001594	0.001527		53.782	0.009598	0.000621	0.001153	0.002429	0.004838	0.008854
85.512	0.001574	0.001534	0.001603	0.00158	0.001616	0.001539	0.001557	0.001562	0.001596	0.001529		53.808	0.009531	0.00063	0.001168	0.002458	0.004897	0.008948
85.562	0.001578	0.001534	0.001606	0.001582	0.001617	0.001538	0.001559	0.001562	0.001597	0.00153		53.834	0.009464	0.000639	0.001182	0.002486	0.004956	0.009043
85.612	0.001581	0.001534	0.001609	0.001585	0.001617	0.001538	0.001561	0.001561	0.001599	0.001532		53.86	0.009398	0.000648	0.001197	0.002515	0.005015	0.009138
85.663	0.001585	0.001534	0.001612	0.001587	0.001618	0.001537	0.001562	0.001561	0.0016	0.001535		53.886	0.009332	0.000657	0.001212	0.002544	0.005076	0.009234
85.713	0.001589	0.001534	0.001615	0.00159	0.001618	0.001537	0.001564	0.00156	0.001602	0.001537		53.912	0.009266	0.000666	0.001227	0.002574	0.005136	0.00933
85.763	0.001592	0.001534	0.001618	0.001593	0.001618	0.001538	0.001565	0.00156	0.001603	0.001539		53.938	0.0092	0.000675	0.001242	0.002604	0.005198	0.009427
85.813	0.001596	0.001534	0.001621	0.001596	0.001619	0.001538	0.001566	0.001559	0.001604	0.001542		53.964	0.009135	0.000685	0.001257	0.002634	0.005259	0.009525
85.863	0.001599	0.001534	0.001624	0.001598	0.001619	0.001539	0.001567	0.001559	0.001605	0.001544		53.99	0.009069	0.000695	0.001273	0.002664	0.005322	0.009624
85.914	0.001602	0.001534	0.001628	0.001601	0.001619	0.00154	0.001568	0.001559	0.001606	0.001547		54.016	0.009004	0.000704	0.001289	0.002695	0.005385	0.009723
85.964	0.001605	0.001535	0.001631	0.001604	0.00162	0.001542	0.001569	0.001559	0.001607	0.00155		54.041	0.008939	0.000714	0.001305	0.002726	0.005448	0.009823
86.014	0.001608	0.001535	0.001634	0.001607	0.00162	0.001543	0.001569	0.001559	0.001608	0.001552		54.067	0.008874	0.000724	0.001321	0.002758	0.005513	0.009923
86.064	0.001611	0.001535	0.001637	0.00161	0.001621	0.001546	0.00157	0.001559	0.001609	0.001555		54.093	0.00881	0.000734	0.001338	0.002789	0.005577	0.010025
86.114	0.001614	0.001535	0.00164	0.001613	0.001621	0.001548	0.00157	0.001559	0.00161	0.001559		54.119	0.008746	0.000744	0.001354	0.002822	0.005643	0.010126
86.165	0.001617	0.001536	0.001644	0.001616	0.001622	0.001551	0.00157	0.001559	0.00161	0.001562		54.145	0.008681	0.000755	0.001371	0.002854	0.005708	0.010229
86.215	0.001619	0.001536	0.001647	0.00162	0.001623	0.001554	0.00157	0.00156	0.001611	0.001565		54.171	0.008617	0.000765	0.001388	0.002887	0.005775	0.010332
86.265	0.001622	0.001537	0.00165	0.001623	0.001624	0.001557	0.00157	0.00156	0.001612	0.001569		54.197	0.008554	0.000775	0.001405	0.00292	0.005842	0.010436
86.315	0.001624	0.001537	0.001653	0.001626	0.001624	0.001561	0.00157	0.001561	0.001614	0.001572		54.223	0.00849	0.000786	0.001423	0.002953	0.005909	0.01054
86.365	0.001627	0.001538	0.001656	0.001629	0.001625	0.001565	0.00157	0.001562	0.001615	0.001576		54.249	0.008427	0.000797	0.00144	0.002987	0.005977	0.010645
86.416	0.001629	0.001539	0.001659	0.001632	0.001626	0.00157	0.00157	0.001563	0.001616	0.00158		54.275	0.008364	0.000808	0.001458	0.003021	0.006046	0.010751
86.466	0.001631	0.00154	0.001662	0.001635	0.001628	0.001574	0.00157	0.001565	0.001617	0.001584		54.301	0.008301	0.000819	0.001476	0.003056	0.006115	0.010857
86.516	0.001633	0.001541	0.001664	0.001638	0.001629	0.001579	0.00157	0.001566	0.001619	0.001588		54.326	0.008239	0.00083	0.001494	0.003091	0.006185	0.010964
86.566	0.001635	0.001542	0.001667	0.001641	0.00163	0.001584	0.00157	0.001568	0.001621	0.001592		54.352	0.008176	0.000841	0.001513	0.003126	0.006256	0.011072
86.616	0.001637	0.001544	0.001669	0.001644	0.001632	0.001589	0.00157	0.001569	0.001622	0.001597		54.378	0.008114	0.000853	0.001532	0.003161	0.006327	0.01118
86.667	0.001639	0.001545	0.001672	0.001647	0.001633	0.001595	0.00157	0.001571	0.001624	0.001601		54.404	0.008052	0.000864	0.00155	0.003198	0.006398	0.011289
86.717	0.001641	0.001547	0.001674	0.001649	0.001635	0.0016	0.00157	0.001573	0.001626	0.001606		54.43	0.00799	0.000876	0.00157	0.003234	0.006471	0.011398
86.767	0.001643	0.001549	0.001676	0.001652	0.001637	0.001606	0.001571	0.001576	0.001628	0.00161		54.456	0.007929	0.000887	0.001589	0.003271	0.006543	0.011508
86.817	0.001645	0.001551	0.001678	0.001654	0.001639	0.001611	0.001571	0.001578	0.001631	0.001615		54.482	0.007868	0.000899	0.001608	0.003308	0.006617	0.011619
86.867	0.001646	0.001554	0.001679	0.001657	0.001641	0.001617	0.001572	0.00158	0.001633	0.00162		54.508	0.007806	0.000911	0.001628	0.003346	0.00669	0.01173
86.918	0.001648	0.001556	0.001681	0.001659	0.001643	0.001623	0.001573	0.001583	0.001636	0.001624		54.534	0.007746	0.000923	0.001648	0.003384	0.006765	0.011842
86.968	0.00165	0.001559	0.001682	0.001662	0.001645	0.001628	0.001574	0.001586	0.001638	0.001629		54.56	0.007685	0.000935	0.001668	0.003422	0.00684	0.011955
87.018	0.001652	0.001561	0.001683	0.001664	0.001647	0.001634	0.001575	0.001588	0.001641	0.001634		54.585	0.007625	0.000948	0.001689	0.003461	0.006915	0.012068
87.068	0.001654	0.001564	0.001683	0.001666	0.00165	0.001639	0.001576	0.001591	0.001644	0.001639		54.611	0.007564	0.00096	0.00171	0.0035	0.006992	0.012182
87.118	0.001656	0.001567	0.001684	0.001668	0.001652	0.001644	0.001577	0.001594	0.001647	0.001643		54.637	0.007505	0.000973	0.001731	0.00354	0.007068	0.012296
87.169	0.001658	0.00157	0.001684	0.00167	0.001654	0.001649	0.001579	0.001597	0.00165	0.001648		54.663	0.007445	0.000985	0.001752	0.00358	0.007146	0.012411
87.219	0.00166	0.001574	0.001683	0.001672	0.001657	0.001654	0.00158	0.0016	0.001653	0.001653		54.689	0.007385	0.000998	0.001773	0.00362	0.007224	0.012526
87.269	0.001662	0.001577	0.001683	0.001674	0.001659	0.001659	0.001582	0.001602	0.001656	0.001657		54.715	0.007326	0.001011	0.001795	0.003661	0.007302	0.012642
87.319	0.001664	0.00158	0.001682	0.001676	0.001662	0.001663	0.001584	0.001605	0.00166	0.001662		54.741	0.007267	0.001024	0.001816	0.003703	0.007381	0.012759
87.369	0.001666	0.001584	0.001681	0.001678	0.001664	0.001667	0.001586	0.001608	0.001663	0.001666		54.767	0.007208	0.001037	0.001839	0.003745	0.007461	0.012876
87.42	0.001668	0.001588	0.00168	0.001679	0.001667	0.00167	0.001588	0.001611	0.001666	0.001671		54.793	0.00715	0.001051	0.001861	0.003787	0.007541	0.012994
87.47	0.001671	0.001591	0.001678	0.001681	0.001669	0.001674	0.00159	0.001614	0.00167	0.001675		54.819	0.007091	0.001064	0.001883	0.00383	0.007622	0.013112
87.52	0.001673	0.001595	0.001676	0.001682	0.001672	0.001677	0.001592	0.001617	0.001673	0.001679		54.845	0.007033	0.001078	0.001906	0.003873	0.007703	0.013231
87.57	0.001675	0.001599	0.001674	0.001683	0.001675	0.00168	0.001595	0.00162	0.001676	0.001683		54.87	0.006975	0.001091	0.001929	0.003916	0.007785	0.01335
87.62	0.001678	0.001602	0.001672	0.001684	0.001677	0.001682	0.001597	0.001622	0.001679	0.001687		54.896	0.006918	0.001105	0.001953	0.00396	0.007867	0.01347
87.671	0.00168	0.001606	0.00167	0.001685	0.00168	0.001684	0.0016	0.001625	0.001683	0.00169		54.922	0.00686	0.001119	0.001976	0.004005	0.007951	0.01359
87.721	0.001683	0.00161	0.001668	0.001686	0.001683	0.001686	0.001603	0.001628	0.001686	0.001694		54.948	0.006803	0.001133	0.002	0.00405	0.008034	0.013711
87.771	0.001686	0.001613	0.001665	0.001687	0.001686	0.001688	0.001605	0.001631	0.001689	0.001697		54.974	0.006746	0.001147	0.002024	0.004096	0.008118	0.013832
87.821	0.001688	0.001617	0.001663	0.001687	0.001689	0.001689	0.001608	0.001634	0.001692	0.0017		55	0.00669	0.001162	0.002048	0.004141	0.008203	0.013954
87.871	0.001691	0.001621	0.00166	0.001688	0.001692	0.00169	0.001611	0.001637	0.001695	0.001704		55.026	0.006633	0.001176	0.002073	0.004188	0.008289	0.014077
87.922	0.001694	0.001624	0.001658	0.001688	0.001695	0.001691	0.001615	0.00164	0.001698	0.001706		55.052	0.006577	0.001191	0.002098	0.004235	0.008374	0.014199
87.972	0.001696	0.001628	0.001655	0.001689	0.001698	0.001691	0.001618	0.001643	0.001701	0.001709		55.078	0.006521	0.001206	0.002123	0.004282	0.008461	0.014323
88.022	0.001699	0.001632	0.001653	0.001689	0.001701	0.001691	0.001621	0.001646	0.001704	0.001712		55.104	0.006465	0.00122	0.002148	0.00433	0.008548	0.014446
88.072	0.001702	0.001635	0.00165	0.001689	0.001704	0.001692	0.001625	0.001649	0.001707	0.001714		55.13	0.006409	0.001235	0.002174	0.004378	0.008636	0.014571
88.122	0.001704	0.001639	0.001648	0.001689	0.001708	0.001691	0.001628	0.001652	0.00171	0.001716		55.155	0.006354	0.001251	0.002199	0.004427	0.008724	0.014695
88.173	0.001707	0.001642	0.001646	0.001689	0.001711	0.001691	0.001632	0.001655	0.001712	0.001718		55.181	0.006299	0.001266	0.002226	0.004476	0.008813	0.01482
88.223	0.00171	0.001646	0.001644	0.001689	0.001714	0.001691	0.001636	0.001658	0.001715	0.00172		55.207	0.006244	0.001281	0.002252	0.004526	0.008902	0.014946
88.273	0.001713	0.00165	0.001643	0.001689	0.001718	0.00169	0.001639	0.001661	0.001718	0.001722		55.233	0.00619	0.001297	0.002279	0.004576	0.008992	0.015072
88.323	0.001716	0.001653	0.001641	0.001689	0.001721	0.00169	0.001643	0.001664	0.00172	0.001723		55.259	0.006135	0.001313	0.002306	0.004627	0.009083	0.015198
88.373	0.001718	0.001657	0.00164	0.001689	0.001725	0.001689	0.001647	0.001668	0.001723	0.001725		55.285	0.006081	0.001329	0.002333	0.004678	0.009174	0.015325
88.424	0.001721	0.001661	0.00164	0.001689	0.001728	0.001689	0.001651	0.001671	0.001725	0.001726		55.311	0.006027	0.001345	0.00236	0.00473	0.009265	0.015452
88.474	0.001724	0.001665	0.001639	0.001689	0.001731	0.001688	0.001656	0.001674	0.001728	0.001727		55.337	0.005973	0.001361	0.002388	0.004782	0.009358	0.01558
88.524	0.001727	0.001668	0.001639	0.001689	0.001735	0.001688	0.00166	0.001677	0.00173	0.001728		55.363	0.00592	0.001377	0.002416	0.004835	0.00945	0.015708
88.574	0.00173	0.001672	0.001639	0.001689	0.001738	0.001687	0.001664	0.00168	0.001733	0.001729		55.389	0.005867	0.001394	0.002445	0.004888	0.009544	0.015836
88.624	0.001733	0.001677	0.00164	0.001689	0.001741	0.001687	0.001669	0.001684	0.001735	0.001729		55.415	0.005814	0.00141	0.002473	0.004941	0.009638	0.015965
88.675	0.001736	0.001681	0.001641	0.00169	0.001744	0.001687	0.001674	0.001687	0.001737	0.00173		55.44	0.005761	0.001427	0.002502	0.004995	0.009732	0.016094
88.725	0.001739	0.001685	0.001642	0.00169	0.001747	0.001687	0.001678	0.00169	0.001739	0.00173		55.466	0.005709	0.001444	0.002532	0.00505	0.009827	0.016223
88.775	0.001742	0.00169	0.001643	0.001691	0.00175	0.001687	0.001683	0.001693	0.001742	0.00173		55.492	0.005656	0.001461	0.002561	0.005105	0.009923	0.016353
88.825	0.001745	0.001694	0.001646	0.001692	0.001753	0.001687	0.001688	0.001696	0.001744	0.00173		55.518	0.005604	0.001479	0.002591	0.005161	0.010019	0.016483
88.876	0.001748	0.001699	0.001648	0.001693	0.001756	0.001688	0.001693	0.001699	0.001746	0.001731		55.544	0.005553	0.001496	0.002621	0.005217	0.010116	0.016613
88.926	0.001751	0.001703	0.001651	0.001695	0.001759	0.001689	0.001698	0.001702	0.001748	0.001731		55.57	0.005501	0.001514	0.002652	0.005273	0.010213	0.016743
88.976	0.001754	0.001708	0.001654	0.001697	0.001761	0.00169	0.001704	0.001705	0.00175	0.001731		55.596	0.00545	0.001532	0.002683	0.00533	0.010311	0.016874
89.026	0.001757	0.001713	0.001657	0.001699	0.001763	0.001691	0.001709	0.001707	0.001752	0.001731		55.622	0.005399	0.00155	0.002714	0.005388	0.010409	0.017005
89.076	0.001761	0.001718	0.001661	0.001701	0.001766	0.001693	0.001714	0.00171	0.001754	0.001731		55.648	0.005348	0.001568	0.002745	0.005446	0.010508	0.017137
89.127	0.001764	0.001723	0.001665	0.001703	0.001768	0.001694	0.00172	0.001713	0.001756	0.001731		55.674	0.005298	0.001587	0.002777	0.005504	0.010608	0.017268
89.177	0.001768	0.001728	0.00167	0.001706	0.001769	0.001696	0.001725	0.001715	0.001758	0.001731		55.699	0.005248	0.001605	0.002809	0.005563	0.010708	0.0174
89.227	0.001771	0.001734	0.001675	0.001709	0.001771	0.001699	0.001731	0.001718	0.00176	0.001731		55.725	0.005198	0.001624	0.002841	0.005623	0.010808	0.017532
89.277	0.001775	0.001739	0.00168	0.001713	0.001773	0.001701	0.001737	0.00172	0.001762	0.001731		55.751	0.005148	0.001643	0.002874	0.005683	0.010909	0.017665
89.327	0.001778	0.001744	0.001685	0.001717	0.001774	0.001704	0.001743	0.001722	0.001764	0.001731		55.777	0.005099	0.001662	0.002907	0.005743	0.011011	0.017797
89.378	0.001782	0.00175	0.00169	0.001721	0.001775	0.001707	0.001749	0.001725	0.001766	0.001731		55.803	0.00505	0.001682	0.00294	0.005804	0.011113	0.01793
89.428	0.001786	0.001755	0.001696	0.001725	0.001776	0.00171	0.001755	0.001727	0.001768	0.001732		55.829	0.005001	0.001701	0.002974	0.005866	0.011216	0.018063
89.478	0.00179	0.001761	0.001702	0.001729	0.001777	0.001714	0.001761	0.001729	0.00177	0.001732		55.855	0.004952	0.001721	0.003008	0.005928	0.011319	0.018196
89.528	0.001794	0.001766	0.001708	0.001734	0.001777	0.001717	0.001767	0.001731	0.001772	0.001733		55.881	0.004904	0.001741	0.003043	0.00599	0.011423	0.018329
89.578	0.001797	0.001772	0.001714	0.001739	0.001778	0.001721	0.001773	0.001734	0.001774	0.001734		55.907	0.004856	0.001761	0.003077	0.006053	0.011527	0.018463
89.629	0.001801	0.001778	0.00172	0.001744	0.001778	0.001725	0.001779	0.001736	0.001776	0.001735		55.933	0.004808	0.001782	0.003113	0.006117	0.011632	0.018596
89.679	0.001805	0.001783	0.001726	0.001749	0.001778	0.001729	0.001785	0.001738	0.001778	0.001736		55.959	0.004761	0.001802	0.003148	0.006181	0.011738	0.01873
89.729	0.001809	0.001789	0.001733	0.001754	0.001778	0.001734	0.001792	0.001741	0.00178	0.001738		55.984	0.004714	0.001823	0.003184	0.006245	0.011844	0.018864
89.779	0.001813	0.001795	0.001739	0.00176	0.001778	0.001738	0.001798	0.001743	0.001782	0.001739		56.01	0.004667	0.001844	0.00322	0.00631	0.01195	0.018998
89.829	0.001817	0.0018	0.001746	0.001765	0.001778	0.001743	0.001804	0.001746	0.001784	0.001742		56.036	0.00462	0.001866	0.003256	0.006375	0.012057	0.019132
89.88	0.001821	0.001806	0.001753	0.001771	0.001778	0.001747	0.001811	0.001749	0.001786	0.001744		56.062	0.004574	0.001887	0.003293	0.006441	0.012164	0.019266
89.93	0.001825	0.001812	0.00176	0.001777	0.001778	0.001752	0.001817	0.001752	0.001788	0.001747		56.088	0.004528	0.001909	0.003331	0.006508	0.012272	0.0194
89.98	0.001829	0.001818	0.001766	0.001782	0.001778	0.001757	0.001824	0.001755	0.001791	0.00175		56.114	0.004482	0.001931	0.003368	0.006575	0.012381	0.019535
90.03	0.001833	0.001824	0.001773	0.001788	0.001777	0.001761	0.00183	0.001758	0.001794	0.001753		56.14	0.004437	0.001953	0.003406	0.006642	0.012489	0.019669
90.08	0.001837	0.001829	0.00178	0.001794	0.001777	0.001766	0.001837	0.001762	0.001796	0.001757		56.166	0.004392	0.001976	0.003445	0.00671	0.012599	0.019803
90.131	0.001841	0.001835	0.001787	0.0018	0.001777	0.001771	0.001843	0.001766	0.001799	0.001761		56.192	0.004347	0.001998	0.003484	0.006778	0.012709	0.019938
90.181	0.001845	0.001841	0.001794	0.001806	0.001777	0.001776	0.00185	0.001769	0.001802	0.001766		56.218	0.004303	0.002021	0.003523	0.006847	0.012819	0.020072
90.231	0.001849	0.001847	0.0018	0.001812	0.001777	0.001781	0.001857	0.001774	0.001805	0.001771		56.244	0.004258	0.002045	0.003562	0.006917	0.01293	0.020207
90.281	0.001853	0.001853	0.001807	0.001818	0.001777	0.001786	0.001864	0.001778	0.001809	0.001776		56.269	0.004215	0.002068	0.003602	0.006987	0.013041	0.020341
90.331	0.001857	0.001859	0.001814	0.001824	0.001778	0.001791	0.00187	0.001782	0.001812	0.001782		56.295	0.004171	0.002092	0.003643	0.007057	0.013153	0.020476
90.382	0.001861	0.001865	0.00182	0.00183	0.001778	0.001796	0.001877	0.001787	0.001816	0.001788		56.321	0.004128	0.002116	0.003683	0.007128	0.013265	0.02061
90.432	0.001866	0.001871	0.001827	0.001836	0.001779	0.001801	0.001884	0.001792	0.00182	0.001794		56.347	0.004085	0.00214	0.003724	0.0072	0.013378	0.020745
90.482	0.00187	0.001877	0.001833	0.001842	0.00178	0.001807	0.001891	0.001797	0.001825	0.001801		56.373	0.004042	0.002165	0.003766	0.007272	0.013491	0.020879
90.532	0.001874	0.001883	0.00184	0.001848	0.001781	0.001812	0.001898	0.001803	0.001829	0.001808		56.399	0.004	0.002189	0.003808	0.007344	0.013604	0.021014
90.582	0.001879	0.00189	0.001846	0.001853	0.001782	0.001817	0.001905	0.001808	0.001834	0.001815		56.425	0.003958	0.002214	0.00385	0.007417	0.013718	0.021148
90.633	0.001883	0.001896	0.001853	0.001859	0.001784	0.001822	0.001913	0.001814	0.001839	0.001823		56.451	0.003917	0.00224	0.003893	0.007491	0.013833	0.021282
90.683	0.001888	0.001902	0.001859	0.001865	0.001787	0.001827	0.00192	0.00182	0.001844	0.00183		56.477	0.003875	0.002265	0.003936	0.007565	0.013947	0.021416
90.733	0.001893	0.001909	0.001865	0.001871	0.001789	0.001833	0.001928	0.001827	0.00185	0.001839		56.503	0.003834	0.002291	0.00398	0.007639	0.014063	0.021551
90.783	0.001897	0.001915	0.001871	0.001877	0.001792	0.001838	0.001936	0.001833	0.001856	0.001847		56.528	0.003794	0.002317	0.004024	0.007714	0.014178	0.021685
90.833	0.001902	0.001922	0.001878	0.001883	0.001796	0.001844	0.001943	0.00184	0.001862	0.001856		56.554	0.003753	0.002344	0.004068	0.00779	0.014294	0.021819
90.884	0.001907	0.001929	0.001884	0.001889	0.0018	0.001849	0.001951	0.001847	0.001869	0.001865		56.58	0.003714	0.00237	0.004113	0.007866	0.014411	0.021952
90.934	0.001913	0.001936	0.00189	0.001894	0.001804	0.001855	0.00196	0.001855	0.001876	0.001874		56.606	0.003674	0.002397	0.004158	0.007942	0.014528	0.022086
90.984	0.001918	0.001943	0.001897	0.0019	0.001809	0.001861	0.001968	0.001862	0.001883	0.001883		56.632	0.003635	0.002424	0.004204	0.008019	0.014645	0.02222
91.034	0.001923	0.00195	0.001903	0.001906	0.001814	0.001867	0.001976	0.00187	0.00189	0.001893		56.658	0.003596	0.002452	0.00425	0.008097	0.014763	0.022353
91.084	0.001929	0.001957	0.001909	0.001913	0.00182	0.001873	0.001985	0.001878	0.001898	0.001902		56.684	0.003557	0.00248	0.004297	0.008175	0.014881	0.022487
91.135	0.001935	0.001964	0.001916	0.001919	0.001826	0.001879	0.001994	0.001886	0.001906	0.001912		56.71	0.003519	0.002508	0.004344	0.008253	0.014999	0.02262
91.185	0.001941	0.001972	0.001923	0.001925	0.001833	0.001886	0.002003	0.001895	0.001915	0.001922		56.736	0.003481	0.002536	0.004391	0.008332	0.015118	0.022753
91.235	0.001947	0.001979	0.001929	0.001932	0.00184	0.001892	0.002012	0.001903	0.001923	0.001932		56.762	0.003443	0.002565	0.004439	0.008412	0.015237	0.022886
91.285	0.001953	0.001987	0.001936	0.001938	0.001849	0.001899	0.002021	0.001912	0.001933	0.001943		56.788	0.003406	0.002593	0.004487	0.008492	0.015357	0.023019
91.335	0.001958	0.001996	0.001943	0.001946	0.001862	0.00191	0.00203	0.001922	0.001946	0.001957		56.813	0.003369	0.002623	0.004536	0.008573	0.015477	0.023151
91.386	0.001964	0.002005	0.00195	0.001955	0.001876	0.001921	0.002038	0.001933	0.00196	0.001971		56.839	0.003332	0.002652	0.004585	0.008654	0.015597	0.023283
91.436	0.001971	0.002015	0.001957	0.001963	0.001891	0.001932	0.002047	0.001944	0.001974	0.001985		56.865	0.003296	0.002682	0.004635	0.008735	0.015717	0.023416
91.486	0.001977	0.002024	0.001964	0.001972	0.001906	0.001943	0.002057	0.001954	0.001988	0.001998		56.891	0.00326	0.002712	0.004685	0.008817	0.015838	0.023547
91.536	0.001984	0.002033	0.001971	0.001981	0.001921	0.001955	0.002066	0.001965	0.002002	0.002011		56.917	0.003224	0.002743	0.004735	0.0089	0.01596	0.023679
91.586	0.001991	0.002043	0.001978	0.00199	0.001937	0.001966	0.002076	0.001976	0.002017	0.002024		56.943	0.003189	0.002773	0.004786	0.008983	0.016081	0.023811
91.637	0.001998	0.002052	0.001985	0.001999	0.001953	0.001977	0.002086	0.001986	0.002031	0.002037		56.969	0.003154	0.002804	0.004838	0.009067	0.016203	0.023942
91.687	0.002005	0.002061	0.001993	0.002009	0.001969	0.001988	0.002096	0.001997	0.002045	0.00205		56.995	0.003119	0.002836	0.00489	0.009151	0.016325	0.024073
91.737	0.002013	0.002071	0.002	0.002018	0.001985	0.001999	0.002106	0.002007	0.002059	0.002063		57.021	0.003085	0.002867	0.004942	0.009236	0.016448	0.024203
91.787	0.00202	0.00208	0.002008	0.002027	0.002001	0.00201	0.002117	0.002017	0.002074	0.002075		57.047	0.003051	0.002899	0.004995	0.009321	0.016571	0.024334
91.837	0.002028	0.002089	0.002016	0.002037	0.002017	0.002021	0.002127	0.002028	0.002088	0.002088		57.073	0.003017	0.002931	0.005048	0.009407	0.016694	0.024464
91.888	0.002035	0.002099	0.002023	0.002047	0.002033	0.002032	0.002138	0.002038	0.002102	0.0021		57.098	0.002984	0.002964	0.005101	0.009493	0.016818	0.024594
91.938	0.002043	0.002108	0.002031	0.002056	0.002049	0.002043	0.002148	0.002048	0.002116	0.002112		57.124	0.00295	0.002997	0.005156	0.00958	0.016941	0.024723
91.988	0.002051	0.002117	0.002039	0.002066	0.002065	0.002054	0.002159	0.002058	0.00213	0.002125		57.15	0.002918	0.00303	0.00521	0.009667	0.017065	0.024853
92.038	0.002058	0.002127	0.002047	0.002076	0.00208	0.002065	0.002169	0.002069	0.002145	0.002137		57.176	0.002885	0.003064	0.005265	0.009755	0.01719	0.024981
92.088	0.002066	0.002136	0.002054	0.002086	0.002096	0.002076	0.00218	0.002079	0.002159	0.002149		57.202	0.002853	0.003097	0.005321	0.009843	0.017314	0.02511
92.139	0.002074	0.002145	0.002062	0.002095	0.002112	0.002087	0.00219	0.002089	0.002173	0.002161		57.228	0.002821	0.003132	0.005377	0.009932	0.017439	0.025238
92.189	0.002082	0.002155	0.00207	0.002105	0.002127	0.002098	0.002201	0.002099	0.002187	0.002173		57.254	0.00279	0.003166	0.005433	0.010021	0.017564	0.025366
92.239	0.00209	0.002164	0.002078	0.002115	0.002143	0.002109	0.002211	0.002108	0.002201	0.002186		57.28	0.002759	0.003201	0.00549	0.010111	0.01769	0.025493
92.289	0.002097	0.002173	0.002086	0.002125	0.002158	0.002119	0.002222	0.002118	0.002215	0.002198		57.306	0.002728	0.003236	0.005548	0.010201	0.017816	0.02562
92.339	0.002105	0.002183	0.002094	0.002135	0.002174	0.00213	0.002232	0.002128	0.002229	0.00221		57.332	0.002697	0.003272	0.005606	0.010292	0.017942	0.025747
92.39	0.002113	0.002192	0.002101	0.002145	0.002189	0.002141	0.002242	0.002138	0.002243	0.002222		57.358	0.002667	0.003308	0.005664	0.010384	0.018068	0.025873
92.44	0.002121	0.002201	0.002109	0.002155	0.002205	0.002152	0.002253	0.002148	0.002257	0.002234		57.383	0.002637	0.003344	0.005723	0.010475	0.018194	0.025999
92.49	0.002129	0.00221	0.002117	0.002165	0.00222	0.002164	0.002263	0.002158	0.002271	0.002247		57.409	0.002608	0.00338	0.005782	0.010568	0.018321	0.026125
92.54	0.002137	0.00222	0.002125	0.002175	0.002236	0.002175	0.002273	0.002168	0.002285	0.002259		57.435	0.002578	0.003417	0.005842	0.010661	0.018448	0.026249
92.59	0.002145	0.002229	0.002132	0.002185	0.002251	0.002186	0.002284	0.002177	0.002299	0.002271		57.461	0.002549	0.003454	0.005902	0.010754	0.018575	0.026374
92.641	0.002152	0.002238	0.00214	0.002195	0.002267	0.002197	0.002294	0.002187	0.002313	0.002284		57.487	0.002521	0.003492	0.005963	0.010848	0.018702	0.026498
92.691	0.00216	0.002247	0.002148	0.002206	0.002282	0.002208	0.002304	0.002197	0.002327	0.002296		57.513	0.002492	0.00353	0.006024	0.010943	0.01883	0.026621
92.741	0.002168	0.002257	0.002156	0.002216	0.002297	0.002219	0.002314	0.002207	0.002341	0.002309		57.539	0.002464	0.003568	0.006086	0.011038	0.018958	0.026744
92.791	0.002176	0.002266	0.002163	0.002226	0.002313	0.00223	0.002324	0.002217	0.002355	0.002321		57.565	0.002437	0.003607	0.006149	0.011133	0.019086	0.026867
92.841	0.002184	0.002275	0.002171	0.002236	0.002328	0.002242	0.002335	0.002226	0.002369	0.002334		57.591	0.002409	0.003646	0.006211	0.011229	0.019214	0.026989
92.892	0.002191	0.002284	0.002178	0.002246	0.002344	0.002253	0.002345	0.002236	0.002384	0.002347		57.617	0.002382	0.003685	0.006275	0.011326	0.019343	0.02711
92.942	0.002199	0.002294	0.002186	0.002256	0.002359	0.002264	0.002355	0.002246	0.002398	0.002359		57.642	0.002355	0.003725	0.006339	0.011423	0.019471	0.027231
92.992	0.002207	0.002303	0.002194	0.002266	0.002375	0.002276	0.002364	0.002256	0.002412	0.002372		57.668	0.002329	0.003765	0.006403	0.011521	0.0196	0.027351
93.042	0.002214	0.002312	0.002201	0.002277	0.00239	0.002287	0.002374	0.002266	0.002427	0.002385		57.694	0.002302	0.003806	0.006468	0.011619	0.019729	0.027471
93.092	0.002222	0.002321	0.002209	0.002287	0.002406	0.002299	0.002384	0.002276	0.002441	0.002398		57.72	0.002276	0.003847	0.006533	0.011718	0.019858	0.02759
93.143	0.00223	0.002331	0.002216	0.002297	0.002422	0.00231	0.002394	0.002286	0.002456	0.002411		57.746	0.002251	0.003888	0.006599	0.011817	0.019988	0.027708
93.193	0.002237	0.00234	0.002224	0.002307	0.002438	0.002322	0.002404	0.002296	0.00247	0.002424		57.772	0.002225	0.00393	0.006665	0.011916	0.020117	0.027826
93.243	0.002245	0.002349	0.002231	0.002317	0.002453	0.002333	0.002414	0.002306	0.002485	0.002437		57.798	0.0022	0.003972	0.006732	0.012017	0.020247	0.027943
93.293	0.002253	0.002359	0.002238	0.002327	0.002469	0.002345	0.002423	0.002316	0.0025	0.00245		57.824	0.002175	0.004014	0.0068	0.012117	0.020377	0.028059
93.343	0.00226	0.002368	0.002246	0.002338	0.002485	0.002357	0.002433	0.002326	0.002514	0.002463		57.85	0.002151	0.004057	0.006868	0.012219	0.020507	0.028175
93.394	0.002268	0.002377	0.002253	0.002348	0.002501	0.002369	0.002443	0.002336	0.002529	0.002476		57.876	0.002126	0.0041	0.006936	0.01232	0.020637	0.02829
93.444	0.002275	0.002387	0.002261	0.002358	0.002517	0.00238	0.002452	0.002346	0.002544	0.00249		57.902	0.002103	0.004144	0.007005	0.012422	0.020767	0.028405
93.494	0.002283	0.002396	0.002268	0.002368	0.002533	0.002392	0.002462	0.002356	0.002559	0.002503		57.927	0.002079	0.004188	0.007075	0.012525	0.020898	0.028518
93.544	0.00229	0.002405	0.002275	0.002378	0.00255	0.002404	0.002472	0.002366	0.002574	0.002516		57.953	0.002055	0.004232	0.007145	0.012628	0.021028	0.028631
93.594	0.002298	0.002415	0.002282	0.002389	0.002566	0.002416	0.002481	0.002376	0.002589	0.00253		57.979	0.002032	0.004277	0.007215	0.012732	0.021159	0.028744
93.645	0.002305	0.002424	0.00229	0.002399	0.002582	0.002428	0.002491	0.002387	0.002604	0.002543		58.005	0.00201	0.004322	0.007286	0.012836	0.02129	0.028855
93.695	0.002313	0.002433	0.002297	0.002409	0.002599	0.00244	0.0025	0.002397	0.002619	0.002557		58.031	0.001987	0.004368	0.007358	0.012941	0.02142	0.028966
93.745	0.00232	0.002443	0.002304	0.002419	0.002616	0.002453	0.00251	0.002407	0.002635	0.002571		58.057	0.001965	0.004414	0.00743	0.013046	0.021551	0.029076
93.795	0.002327	0.002452	0.002311	0.00243	0.002632	0.002465	0.002519	0.002418	0.00265	0.002584		58.083	0.001943	0.004461	0.007503	0.013152	0.021682	0.029185
93.845	0.002335	0.002462	0.002319	0.00244	0.002649	0.002477	0.002529	0.002428	0.002665	0.002598		58.109	0.001921	0.004508	0.007577	0.013258	0.021813	0.029293
93.896	0.002342	0.002471	0.002326	0.00245	0.002666	0.002489	0.002538	0.002439	0.002681	0.002612		58.135	0.0019	0.004555	0.00765	0.013365	0.021945	0.0294
93.946	0.00235	0.002481	0.002333	0.00246	0.002683	0.002502	0.002548	0.002449	0.002696	0.002626		58.161	0.001879	0.004603	0.007725	0.013472	0.022076	0.029507
93.996	0.002357	0.00249	0.00234	0.002471	0.0027	0.002514	0.002557	0.002459	0.002712	0.00264		58.187	0.001858	0.004651	0.0078	0.01358	0.022207	0.029612
94.046	0.002364	0.0025	0.002347	0.002481	0.002718	0.002526	0.002567	0.00247	0.002728	0.002653		58.212	0.001837	0.0047	0.007875	0.013688	0.022338	0.029717
94.096	0.002372	0.002509	0.002354	0.002491	0.002735	0.002539	0.002576	0.002481	0.002744	0.002667		58.238	0.001817	0.004749	0.007952	0.013797	0.022469	0.029821
94.147	0.002379	0.002519	0.002361	0.002502	0.002752	0.002551	0.002586	0.002491	0.002759	0.002681		58.264	0.001797	0.004799	0.008028	0.013906	0.022601	0.029924
94.197	0.002387	0.002528	0.002368	0.002512	0.00277	0.002564	0.002595	0.002502	0.002775	0.002695		58.29	0.001777	0.004849	0.008105	0.014016	0.022732	0.030026
94.247	0.002394	0.002538	0.002375	0.002523	0.002788	0.002577	0.002605	0.002513	0.002791	0.002709		58.316	0.001757	0.0049	0.008183	0.014126	0.022863	0.030127
94.297	0.002402	0.002548	0.002382	0.002533	0.002806	0.002589	0.002615	0.002523	0.002807	0.002723		58.342	0.001738	0.004951	0.008262	0.014236	0.022995	0.030227
94.347	0.002409	0.002557	0.002389	0.002543	0.002823	0.002602	0.002624	0.002534	0.002824	0.002738		58.368	0.001719	0.005003	0.00834	0.014347	0.023126	0.030327
94.398	0.002417	0.002567	0.002396	0.002554	0.002841	0.002615	0.002634	0.002545	0.00284	0.002752		58.394	0.001701	0.005055	0.00842	0.014459	0.023257	0.030425
94.448	0.002424	0.002577	0.002403	0.002564	0.00286	0.002627	0.002643	0.002556	0.002856	0.002766		58.42	0.001682	0.005107	0.0085	0.014571	0.023388	0.030522
94.498	0.002432	0.002586	0.00241	0.002575	0.002878	0.00264	0.002653	0.002566	0.002873	0.00278		58.446	0.001664	0.00516	0.008581	0.014683	0.023519	0.030618
94.548	0.002439	0.002596	0.002417	0.002585	0.002896	0.002653	0.002663	0.002577	0.002889	0.002794		58.472	0.001646	0.005214	0.008662	0.014796	0.02365	0.030714
94.598	0.002447	0.002606	0.002424	0.002596	0.002915	0.002666	0.002672	0.002588	0.002905	0.002808		58.497	0.001628	0.005268	0.008743	0.01491	0.023781	0.030808
94.649	0.002454	0.002615	0.002431	0.002606	0.002933	0.002679	0.002682	0.002599	0.002922	0.002823		58.523	0.001611	0.005323	0.008826	0.015024	0.023912	0.030901
94.699	0.002462	0.002625	0.002438	0.002617	0.002952	0.002692	0.002692	0.00261	0.002939	0.002837		58.549	0.001594	0.005378	0.008909	0.015138	0.024042	0.030993
94.749	0.002469	0.002635	0.002445	0.002628	0.002971	0.002705	0.002701	0.002621	0.002955	0.002851		58.575	0.001577	0.005433	0.008992	0.015253	0.024173	0.031084
94.799	0.002477	0.002645	0.002452	0.002638	0.00299	0.002718	0.002711	0.002632	0.002972	0.002865		58.601	0.001561	0.005489	0.009076	0.015368	0.024303	0.031174
94.849	0.002485	0.002654	0.002459	0.002649	0.003009	0.002731	0.002721	0.002643	0.002989	0.00288		58.627	0.001544	0.005546	0.009161	0.015483	0.024433	0.031263
94.9	0.002492	0.002664	0.002466	0.00266	0.003028	0.002744	0.002731	0.002654	0.003006	0.002894		58.653	0.001528	0.005603	0.009246	0.0156	0.024563	0.03135
94.95	0.0025	0.002674	0.002473	0.00267	0.003047	0.002757	0.00274	0.002665	0.003023	0.002908		58.679	0.001512	0.005661	0.009332	0.015716	0.024693	0.031437
95	0.002507	0.002684	0.00248	0.002681	0.003067	0.00277	0.00275	0.002677	0.00304	0.002923		58.705	0.001497	0.005719	0.009418	0.015833	0.024823	0.031522
												58.731	0.001481	0.005777	0.009505	0.01595	0.024952	0.031607
												58.756	0.001466	0.005837	0.009592	0.016068	0.025081	0.03169
												58.782	0.001452	0.005896	0.00968	0.016186	0.02521	0.031772
												58.808	0.001437	0.005957	0.009769	0.016305	0.025339	0.031852
												58.834	0.001423	0.006017	0.009858	0.016424	0.025467	0.031932
												58.86	0.001409	0.006079	0.009947	0.016544	0.025595	0.03201
												58.886	0.001395	0.006141	0.010038	0.016664	0.025723	0.032088
												58.912	0.001381	0.006203	0.010128	0.016784	0.02585	0.032163
												58.938	0.001368	0.006266	0.01022	0.016905	0.025978	0.032238
												58.964	0.001355	0.006329	0.010312	0.017026	0.026104	0.032311
												58.99	0.001342	0.006393	0.010404	0.017147	0.026231	0.032384
												59.016	0.001329	0.006458	0.010497	0.017269	0.026357	0.032454
												59.041	0.001317	0.006523	0.010591	0.017391	0.026482	0.032524
												59.067	0.001305	0.006589	0.010685	0.017514	0.026608	0.032592
												59.093	0.001293	0.006655	0.010779	0.017637	0.026732	0.032659
												59.119	0.001281	0.006722	0.010875	0.01776	0.026857	0.032725
												59.145	0.00127	0.006789	0.01097	0.017884	0.026981	0.032789
												59.171	0.001259	0.006857	0.011067	0.018008	0.027104	0.032852
												59.197	0.001248	0.006925	0.011164	0.018132	0.027227	0.032913
												59.223	0.001237	0.006994	0.011261	0.018257	0.027349	0.032973
												59.249	0.001226	0.007064	0.011359	0.018382	0.027471	0.033032
												59.275	0.001216	0.007134	0.011457	0.018508	0.027593	0.03309
												59.301	0.001206	0.007204	0.011556	0.018633	0.027713	0.033146
												59.326	0.001196	0.007276	0.011656	0.018759	0.027834	0.0332
												59.352	0.001186	0.007347	0.011756	0.018886	0.027953	0.033253
												59.378	0.001177	0.00742	0.011857	0.019012	0.028072	0.033305
												59.404	0.001167	0.007493	0.011958	0.019139	0.028191	0.033355
												59.43	0.001158	0.007566	0.01206	0.019267	0.028309	0.033404
												59.456	0.00115	0.00764	0.012162	0.019394	0.028426	0.033451
												59.482	0.001141	0.007715	0.012265	0.019522	0.028543	0.033497
												59.508	0.001132	0.00779	0.012368	0.01965	0.028659	0.033542
												59.534	0.001124	0.007866	0.012472	0.019778	0.028774	0.033585
												59.56	0.001116	0.007942	0.012577	0.019907	0.028888	0.033626
												59.585	0.001108	0.008019	0.012682	0.020035	0.029002	0.033666
												59.611	0.001101	0.008096	0.012787	0.020164	0.029115	0.033704
												59.637	0.001093	0.008174	0.012893	0.020293	0.029228	0.033741
												59.663	0.001086	0.008253	0.013	0.020423	0.029339	0.033777
												59.689	0.001079	0.008332	0.013107	0.020552	0.02945	0.03381
												59.715	0.001072	0.008412	0.013214	0.020682	0.02956	0.033843
												59.741	0.001065	0.008492	0.013322	0.020812	0.02967	0.033874
												59.767	0.001059	0.008573	0.013431	0.020942	0.029778	0.033903
												59.793	0.001052	0.008655	0.01354	0.021072	0.029886	0.03393
												59.819	0.001046	0.008737	0.01365	0.021203	0.029992	0.033956
												59.845	0.00104	0.00882	0.01376	0.021333	0.030098	0.033981
												59.87	0.001034	0.008903	0.01387	0.021464	0.030203	0.034004
												59.896	0.001028	0.008987	0.013981	0.021595	0.030308	0.034025
												59.922	0.001022	0.009071	0.014093	0.021726	0.030411	0.034045
												59.948	0.001017	0.009157	0.014205	0.021857	0.030513	0.034063
												59.974	0.001012	0.009242	0.014318	0.021988	0.030615	0.03408
												60	0.001007	0.009328	0.014431	0.022119	0.030715	0.034095
												60.026	0.001002	0.009415	0.014545	0.02225	0.030815	0.034108
												60.052	0.000997	0.009503	0.014659	0.022381	0.030913	0.03412
												60.078	0.000992	0.009591	0.014773	0.022512	0.031011	0.03413
												60.104	0.000987	0.00968	0.014888	0.022643	0.031107	0.034138
												60.13	0.000983	0.009769	0.015004	0.022774	0.031203	0.034145
												60.155	0.000979	0.009859	0.01512	0.022906	0.031298	0.034151
												60.181	0.000975	0.009949	0.015237	0.023037	0.031391	0.034154
												60.207	0.00097	0.01004	0.015354	0.023168	0.031483	0.034156
												60.233	0.000967	0.010132	0.015471	0.023299	0.031575	0.034157
												60.259	0.000963	0.010224	0.015589	0.02343	0.031665	0.034155
												60.285	0.000959	0.010317	0.015708	0.023561	0.031754	0.034153
												60.311	0.000956	0.010411	0.015826	0.023692	0.031843	0.034148
												60.337	0.000952	0.010505	0.015946	0.023823	0.03193	0.034142
												60.363	0.000949	0.010599	0.016066	0.023953	0.032015	0.034134
												60.389	0.000946	0.010695	0.016186	0.024084	0.0321	0.034125
												60.415	0.000942	0.010791	0.016307	0.024214	0.032184	0.034114
												60.44	0.00094	0.010887	0.016428	0.024345	0.032266	0.034101
												60.466	0.000937	0.010984	0.01655	0.024475	0.032347	0.034086
												60.492	0.000934	0.011082	0.016672	0.024605	0.032428	0.03407
												60.518	0.000931	0.011181	0.016794	0.024735	0.032506	0.034053
												60.544	0.000929	0.01128	0.016917	0.024864	0.032584	0.034033
												60.57	0.000926	0.011379	0.017041	0.024994	0.03266	0.034012
												60.596	0.000924	0.011479	0.017164	0.025123	0.032736	0.033989
												60.622	0.000922	0.01158	0.017289	0.025252	0.032809	0.033965
												60.648	0.000919	0.011682	0.017413	0.02538	0.032882	0.033939
												60.674	0.000917	0.011784	0.017538	0.025509	0.032953	0.033911
												60.699	0.000915	0.011887	0.017664	0.025637	0.033024	0.033882
												60.725	0.000913	0.01199	0.01779	0.025765	0.033092	0.033851
												60.751	0.000911	0.012094	0.017916	0.025893	0.03316	0.033818
												60.777	0.00091	0.012198	0.018043	0.02602	0.033226	0.033784
												60.803	0.000908	0.012303	0.01817	0.026147	0.033291	0.033748
												60.829	0.000906	0.012409	0.018297	0.026273	0.033354	0.03371
												60.855	0.000905	0.012515	0.018425	0.0264	0.033416	0.033671
												60.881	0.000904	0.012622	0.018553	0.026526	0.033477	0.03363
												60.907	0.000902	0.01273	0.018681	0.026651	0.033536	0.033587
												60.933	0.000901	0.012838	0.01881	0.026776	0.033594	0.033543
												60.959	0.0009	0.012947	0.018939	0.026901	0.033651	0.033497
												60.984	0.000898	0.013056	0.019069	0.027025	0.033706	0.033449
												61.01	0.000897	0.013166	0.019199	0.027149	0.03376	0.0334
												61.036	0.000896	0.013276	0.019329	0.027273	0.033812	0.033349
												61.062	0.000895	0.013387	0.01946	0.027396	0.033863	0.033296
												61.088	0.000895	0.013499	0.01959	0.027518	0.033912	0.033242
												61.114	0.000894	0.013611	0.019721	0.02764	0.03396	0.033186
												61.14	0.000893	0.013724	0.019853	0.027762	0.034006	0.033128
												61.166	0.000892	0.013837	0.019985	0.027883	0.034051	0.033069
												61.192	0.000892	0.013951	0.020117	0.028003	0.034095	0.033008
												61.218	0.000891	0.014066	0.020249	0.028123	0.034136	0.032946
												61.244	0.000891	0.014181	0.020381	0.028242	0.034177	0.032882
												61.269	0.00089	0.014297	0.020514	0.028361	0.034215	0.032816
												61.295	0.00089	0.014413	0.020647	0.028479	0.034253	0.032748
												61.321	0.000889	0.014529	0.02078	0.028597	0.034288	0.032679
												61.347	0.000889	0.014647	0.020913	0.028714	0.034322	0.032608
												61.373	0.000889	0.014765	0.021047	0.02883	0.034355	0.032536
												61.399	0.000889	0.014883	0.021181	0.028945	0.034386	0.032462
												61.425	0.000888	0.015002	0.021315	0.02906	0.034415	0.032386
												61.451	0.000888	0.015121	0.021449	0.029175	0.034443	0.032309
												61.477	0.000888	0.015241	0.021583	0.029288	0.034469	0.03223
												61.503	0.000888	0.015362	0.021718	0.029401	0.034494	0.03215
												61.528	0.000888	0.015483	0.021853	0.029513	0.034516	0.032068
												61.554	0.000888	0.015604	0.021987	0.029624	0.034538	0.031984
												61.58	0.000888	0.015726	0.022122	0.029735	0.034557	0.031899
												61.606	0.000889	0.015849	0.022257	0.029845	0.034575	0.031812
												61.632	0.000889	0.015972	0.022392	0.029954	0.034591	0.031724
												61.658	0.000889	0.016096	0.022528	0.030062	0.034606	0.031633
												61.684	0.000889	0.01622	0.022663	0.030169	0.034618	0.031542
												61.71	0.00089	0.016345	0.022798	0.030276	0.03463	0.031449
												61.736	0.00089	0.01647	0.022934	0.030382	0.034639	0.031354
												61.762	0.00089	0.016595	0.023069	0.030486	0.034647	0.031258
												61.788	0.00089	0.016721	0.023205	0.03059	0.034652	0.03116
												61.813	0.000891	0.016848	0.02334	0.030693	0.034657	0.031061
												61.839	0.000891	0.016975	0.023475	0.030795	0.034659	0.03096
												61.865	0.000892	0.017102	0.023611	0.030896	0.03466	0.030858
												61.891	0.000892	0.01723	0.023746	0.030996	0.034659	0.030754
												61.917	0.000893	0.017359	0.023882	0.031095	0.034656	0.030648
												61.943	0.000893	0.017488	0.024017	0.031193	0.034651	0.030541
												61.969	0.000894	0.017617	0.024152	0.03129	0.034645	0.030433
												61.995	0.000894	0.017747	0.024287	0.031387	0.034636	0.030323
												62.021	0.000895	0.017877	0.024422	0.031482	0.034626	0.030212
												62.047	0.000895	0.018008	0.024557	0.031575	0.034614	0.0301
												62.073	0.000896	0.018139	0.024692	0.031668	0.034601	0.029986
												62.098	0.000896	0.01827	0.024827	0.03176	0.034585	0.02987
												62.124	0.000897	0.018402	0.024961	0.031851	0.034568	0.029753
												62.15	0.000897	0.018535	0.025095	0.03194	0.034549	0.029635
												62.176	0.000898	0.018667	0.02523	0.032028	0.034527	0.029515
												62.202	0.000899	0.018801	0.025363	0.032116	0.034505	0.029394
												62.228	0.000899	0.018934	0.025497	0.032202	0.03448	0.029272
												62.254	0.0009	0.019068	0.025631	0.032286	0.034453	0.029148
												62.28	0.0009	0.019202	0.025764	0.03237	0.034425	0.029023
												62.306	0.000901	0.019337	0.025897	0.032452	0.034394	0.028897
												62.332	0.000902	0.019472	0.026029	0.032533	0.034362	0.02877
												62.358	0.000902	0.019607	0.026162	0.032613	0.034328	0.028641
												62.383	0.000903	0.019743	0.026294	0.032691	0.034292	0.028511
												62.409	0.000903	0.019879	0.026425	0.032769	0.034254	0.028379
												62.435	0.000904	0.020015	0.026557	0.032845	0.034214	0.028247
												62.461	0.000905	0.020151	0.026688	0.032919	0.034173	0.028113
												62.487	0.000905	0.020288	0.026818	0.032992	0.034129	0.027978
												62.513	0.000906	0.020425	0.026949	0.033064	0.034084	0.027842
												62.539	0.000907	0.020563	0.027078	0.033135	0.034036	0.027705
												62.565	0.000907	0.020701	0.027208	0.033204	0.033987	0.027567
												62.591	0.000908	0.020839	0.027337	0.033271	0.033936	0.027428
												62.617	0.000909	0.020977	0.027465	0.033337	0.033883	0.027287
												62.642	0.000909	0.021115	0.027594	0.033402	0.033829	0.027146
												62.668	0.00091	0.021254	0.027721	0.033466	0.033772	0.027003
												62.694	0.00091	0.021393	0.027848	0.033527	0.033713	0.026859
												62.72	0.000911	0.021532	0.027975	0.033588	0.033653	0.026715
												62.746	0.000912	0.021672	0.028101	0.033647	0.033591	0.026569
												62.772	0.000912	0.021811	0.028226	0.033704	0.033526	0.026423
												62.798	0.000913	0.021951	0.028351	0.03376	0.03346	0.026275
												62.824	0.000913	0.022091	0.028476	0.033814	0.033393	0.026127
												62.85	0.000914	0.022231	0.0286	0.033867	0.033323	0.025977
												62.876	0.000915	0.022371	0.028723	0.033918	0.033251	0.025827
												62.902	0.000915	0.022512	0.028846	0.033967	0.033178	0.025676
												62.927	0.000916	0.022652	0.028968	0.034015	0.033103	0.025524
												62.953	0.000916	0.022793	0.029089	0.034061	0.033026	0.025372
												62.979	0.000917	0.022934	0.029209	0.034106	0.032947	0.025218
												63.005	0.000917	0.023074	0.029329	0.034149	0.032866	0.025064
												63.031	0.000918	0.023215	0.029449	0.03419	0.032784	0.024909
												63.057	0.000918	0.023356	0.029567	0.03423	0.0327	0.024753
												63.083	0.000918	0.023497	0.029685	0.034268	0.032614	0.024597
												63.109	0.000919	0.023639	0.029802	0.034304	0.032526	0.02444
												63.135	0.000919	0.02378	0.029918	0.034339	0.032436	0.024282
												63.161	0.00092	0.023921	0.030034	0.034371	0.032345	0.024124
												63.187	0.00092	0.024062	0.030149	0.034402	0.032252	0.023965
												63.212	0.00092	0.024203	0.030263	0.034432	0.032158	0.023805
												63.238	0.000921	0.024344	0.030376	0.034459	0.032061	0.023645
												63.264	0.000921	0.024485	0.030488	0.034485	0.031963	0.023484
												63.29	0.000921	0.024626	0.030599	0.034509	0.031863	0.023323
												63.316	0.000921	0.024767	0.03071	0.034531	0.031762	0.023162
												63.342	0.000922	0.024908	0.03082	0.034552	0.031659	0.022999
												63.368	0.000922	0.025049	0.030928	0.03457	0.031554	0.022837
												63.394	0.000922	0.02519	0.031036	0.034587	0.031447	0.022674
												63.42	0.000922	0.025331	0.031143	0.034602	0.031339	0.02251
												63.446	0.000922	0.025471	0.031249	0.034615	0.03123	0.022346
												63.472	0.000923	0.025612	0.031354	0.034627	0.031119	0.022182
												63.497	0.000923	0.025752	0.031458	0.034636	0.031006	0.022018
												63.523	0.000923	0.025892	0.031561	0.034643	0.030891	0.021853
												63.549	0.000923	0.026032	0.031663	0.034649	0.030776	0.021688
												63.575	0.000923	0.026172	0.031764	0.034653	0.030658	0.021522
												63.601	0.000923	0.026311	0.031864	0.034655	0.030539	0.021357
												63.627	0.000923	0.02645	0.031963	0.034655	0.030419	0.021191
												63.653	0.000923	0.02659	0.032061	0.034653	0.030297	0.021025
												63.679	0.000923	0.026728	0.032158	0.034649	0.030174	0.020858
												63.705	0.000923	0.026867	0.032253	0.034644	0.030049	0.020692
												63.731	0.000923	0.027005	0.032348	0.034636	0.029923	0.020525
												63.756	0.000923	0.027143	0.032441	0.034627	0.029796	0.020359
												63.782	0.000923	0.027281	0.032534	0.034615	0.029667	0.020192
												63.808	0.000923	0.027418	0.032625	0.034602	0.029536	0.020025
												63.834	0.000923	0.027555	0.032715	0.034587	0.029405	0.019858
												63.86	0.000923	0.027692	0.032803	0.034569	0.029272	0.019691
												63.886	0.000923	0.027828	0.032891	0.03455	0.029138	0.019524
												63.912	0.000924	0.027964	0.032977	0.034529	0.029002	0.019357
												63.938	0.000924	0.0281	0.033062	0.034506	0.028866	0.01919
												63.964	0.000924	0.028235	0.033146	0.034481	0.028728	0.019023
												63.99	0.000924	0.02837	0.033229	0.034454	0.028588	0.018856
												64.016	0.000924	0.028504	0.03331	0.034425	0.028448	0.018689
												64.041	0.000924	0.028638	0.03339	0.034395	0.028306	0.018523
												64.067	0.000924	0.028771	0.033469	0.034362	0.028164	0.018356
												64.093	0.000924	0.028904	0.033547	0.034327	0.02802	0.01819
												64.119	0.000924	0.029037	0.033623	0.03429	0.027875	0.018023
												64.145	0.000925	0.029168	0.033698	0.034252	0.027729	0.017857
												64.171	0.000925	0.0293	0.033771	0.034211	0.027582	0.017691
												64.197	0.000925	0.02943	0.033843	0.034169	0.027433	0.017526
												64.223	0.000925	0.029561	0.033914	0.034125	0.027284	0.01736
												64.249	0.000926	0.02969	0.033983	0.034078	0.027134	0.017195
												64.275	0.000926	0.029819	0.034051	0.03403	0.026983	0.01703
												64.301	0.000926	0.029948	0.034118	0.03398	0.02683	0.016866
												64.326	0.000927	0.030075	0.034183	0.033928	0.026677	0.016702
												64.352	0.000927	0.030202	0.034246	0.033874	0.026523	0.016538
												64.378	0.000928	0.030329	0.034308	0.033818	0.026368	0.016374
												64.404	0.000928	0.030454	0.034369	0.03376	0.026212	0.016211
												64.43	0.000929	0.030579	0.034428	0.0337	0.026055	0.016048
												64.456	0.000929	0.030704	0.034486	0.033638	0.025898	0.015886
												64.482	0.00093	0.030827	0.034542	0.033575	0.025739	0.015724
												64.508	0.000931	0.03095	0.034596	0.033509	0.02558	0.015562
												64.534	0.000931	0.031072	0.034649	0.033442	0.02542	0.015401
												64.56	0.000932	0.031193	0.0347	0.033373	0.025259	0.01524
												64.585	0.000933	0.031313	0.03475	0.033302	0.025097	0.01508
												64.611	0.000934	0.031433	0.034798	0.033229	0.024935	0.014921
												64.637	0.000935	0.031551	0.034845	0.033154	0.024772	0.014762
												64.663	0.000936	0.031669	0.03489	0.033078	0.024609	0.014603
												64.689	0.000937	0.031786	0.034933	0.032999	0.024444	0.014445
												64.715	0.000938	0.031902	0.034975	0.032919	0.024279	0.014288
												64.741	0.000939	0.032017	0.035015	0.032837	0.024114	0.014131
												64.767	0.00094	0.032131	0.035053	0.032753	0.023948	0.013975
												64.793	0.000941	0.032244	0.03509	0.032667	0.023781	0.013819
												64.819	0.000942	0.032356	0.035124	0.03258	0.023614	0.013664
												64.845	0.000943	0.032468	0.035157	0.032491	0.023446	0.01351
												64.87	0.000945	0.032578	0.035189	0.0324	0.023278	0.013356
												64.896	0.000946	0.032687	0.035218	0.032307	0.023109	0.013203
												64.922	0.000947	0.032795	0.035246	0.032213	0.02294	0.013051
												64.948	0.000948	0.032902	0.035272	0.032116	0.022771	0.0129
												64.974	0.00095	0.033008	0.035296	0.032019	0.022601	0.012749
												65	0.000951	0.033113	0.035318	0.031919	0.02243	0.012599
												65.026	0.000953	0.033217	0.035339	0.031818	0.02226	0.01245
												65.052	0.000954	0.03332	0.035357	0.031715	0.022089	0.012301
												65.078	0.000956	0.033421	0.035374	0.03161	0.021917	0.012153
												65.104	0.000957	0.033521	0.035389	0.031504	0.021746	0.012006
												65.13	0.000959	0.033621	0.035402	0.031396	0.021574	0.01186
												65.155	0.00096	0.033718	0.035413	0.031287	0.021402	0.011715
												65.181	0.000962	0.033815	0.035422	0.031175	0.021229	0.01157
												65.207	0.000963	0.033911	0.035429	0.031063	0.021057	0.011427
												65.233	0.000965	0.034005	0.035434	0.030948	0.020884	0.011284
												65.259	0.000966	0.034098	0.035438	0.030833	0.020711	0.011142
												65.285	0.000968	0.03419	0.035439	0.030715	0.020538	0.011001
												65.311	0.000969	0.03428	0.035438	0.030596	0.020365	0.010861
												65.337	0.000971	0.034369	0.035435	0.030476	0.020192	0.010722
												65.363	0.000973	0.034457	0.035431	0.030354	0.020019	0.010584
												65.389	0.000974	0.034543	0.035424	0.030231	0.019845	0.010446
												65.415	0.000976	0.034628	0.035415	0.030106	0.019672	0.01031
												65.44	0.000977	0.034712	0.035404	0.02998	0.019499	0.010174
												65.466	0.000979	0.034794	0.035392	0.029852	0.019326	0.01004
												65.492	0.000981	0.034875	0.035377	0.029723	0.019153	0.009906
												65.518	0.000982	0.034954	0.03536	0.029592	0.018979	0.009774
												65.544	0.000984	0.035032	0.035341	0.029461	0.018806	0.009642
												65.57	0.000985	0.035108	0.03532	0.029327	0.018634	0.009512
												65.596	0.000987	0.035183	0.035297	0.029193	0.018461	0.009382
												65.622	0.000989	0.035256	0.035272	0.029057	0.018288	0.009254
												65.648	0.00099	0.035328	0.035245	0.02892	0.018116	0.009126
												65.674	0.000992	0.035399	0.035215	0.028782	0.017944	0.009
												65.699	0.000994	0.035467	0.035184	0.028642	0.017772	0.008874
												65.725	0.000995	0.035534	0.035151	0.028501	0.017601	0.00875
												65.751	0.000997	0.0356	0.035115	0.028359	0.017429	0.008627
												65.777	0.000998	0.035664	0.035078	0.028216	0.017258	0.008505
												65.803	0.001	0.035726	0.035038	0.028071	0.017088	0.008384
												65.829	0.001002	0.035787	0.034996	0.027926	0.016917	0.008263
												65.855	0.001003	0.035846	0.034953	0.027779	0.016747	0.008145
												65.881	0.001005	0.035904	0.034907	0.027631	0.016578	0.008027
												65.907	0.001006	0.035959	0.034859	0.027482	0.016409	0.00791
												65.933	0.001008	0.036014	0.034809	0.027332	0.01624	0.007794
												65.959	0.00101	0.036066	0.034757	0.027181	0.016072	0.00768
												65.984	0.001011	0.036117	0.034703	0.027029	0.015904	0.007567
												66.01	0.001013	0.036165	0.034647	0.026876	0.015737	0.007454
												66.036	0.001014	0.036213	0.034589	0.026722	0.01557	0.007343
												66.062	0.001016	0.036258	0.034529	0.026567	0.015404	0.007233
												66.088	0.001017	0.036302	0.034467	0.026411	0.015239	0.007125
												66.114	0.001019	0.036343	0.034403	0.026255	0.015073	0.007017
												66.14	0.001021	0.036383	0.034336	0.026097	0.014909	0.00691
												66.166	0.001022	0.036422	0.034268	0.025938	0.014745	0.006805
												66.192	0.001024	0.036458	0.034198	0.025779	0.014582	0.006701
												66.218	0.001025	0.036492	0.034126	0.025619	0.01442	0.006598
												66.244	0.001027	0.036525	0.034052	0.025458	0.014258	0.006496
												66.269	0.001028	0.036556	0.033976	0.025296	0.014097	0.006396
												66.295	0.00103	0.036585	0.033898	0.025133	0.013936	0.006296
												66.321	0.001032	0.036612	0.033818	0.02497	0.013777	0.006198
												66.347	0.001033	0.036637	0.033736	0.024806	0.013618	0.006101
												66.373	0.001035	0.03666	0.033652	0.024641	0.013459	0.006005
												66.399	0.001036	0.036681	0.033567	0.024476	0.013302	0.00591
												66.425	0.001038	0.0367	0.033479	0.02431	0.013145	0.005817
												66.451	0.001039	0.036718	0.03339	0.024143	0.01299	0.005724
												66.477	0.001041	0.036733	0.033299	0.023976	0.012835	0.005633
												66.503	0.001042	0.036746	0.033206	0.023808	0.012681	0.005543
												66.528	0.001044	0.036758	0.033111	0.02364	0.012527	0.005455
												66.554	0.001045	0.036767	0.033014	0.023471	0.012375	0.005367
												66.58	0.001046	0.036774	0.032916	0.023302	0.012223	0.00528
												66.606	0.001048	0.03678	0.032815	0.023132	0.012073	0.005195
												66.632	0.001049	0.036783	0.032713	0.022962	0.011923	0.005111
												66.658	0.001051	0.036784	0.032609	0.022791	0.011774	0.005028
												66.684	0.001052	0.036783	0.032504	0.02262	0.011627	0.004947
												66.71	0.001053	0.03678	0.032397	0.022448	0.01148	0.004866
												66.736	0.001055	0.036775	0.032288	0.022277	0.011334	0.004787
												66.762	0.001056	0.036768	0.032177	0.022105	0.011189	0.004709
												66.788	0.001057	0.036759	0.032065	0.021932	0.011045	0.004631
												66.813	0.001058	0.036748	0.031951	0.021759	0.010902	0.004556
												66.839	0.00106	0.036735	0.031836	0.021586	0.01076	0.004481
												66.865	0.001061	0.03672	0.031718	0.021413	0.010619	0.004407
												66.891	0.001062	0.036702	0.0316	0.02124	0.01048	0.004335
												66.917	0.001063	0.036683	0.031479	0.021066	0.010341	0.004264
												66.943	0.001064	0.036661	0.031358	0.020893	0.010203	0.004193
												66.969	0.001065	0.036637	0.031234	0.020719	0.010066	0.004124
												66.995	0.001066	0.036612	0.031109	0.020545	0.009931	0.004056
												67.021	0.001068	0.036584	0.030983	0.020371	0.009796	0.00399
												67.047	0.001069	0.036554	0.030855	0.020197	0.009663	0.003924
												67.073	0.00107	0.036521	0.030726	0.020022	0.00953	0.003859
												67.098	0.00107	0.036487	0.030595	0.019848	0.009399	0.003796
												67.124	0.001071	0.036451	0.030463	0.019674	0.009269	0.003733
												67.15	0.001072	0.036412	0.030329	0.0195	0.00914	0.003672
												67.176	0.001073	0.036372	0.030194	0.019326	0.009012	0.003612
												67.202	0.001074	0.036329	0.030058	0.019152	0.008885	0.003552
												67.228	0.001075	0.036284	0.02992	0.018978	0.008759	0.003494
												67.254	0.001076	0.036237	0.029781	0.018804	0.008635	0.003437
												67.28	0.001076	0.036188	0.029641	0.018631	0.008511	0.003381
												67.306	0.001077	0.036137	0.029499	0.018457	0.008389	0.003326
												67.332	0.001078	0.036084	0.029356	0.018284	0.008268	0.003272
												67.358	0.001079	0.036028	0.029212	0.018111	0.008148	0.003219
												67.383	0.001079	0.035971	0.029067	0.017938	0.008029	0.003167
												67.409	0.00108	0.035911	0.02892	0.017766	0.007912	0.003116
												67.435	0.00108	0.035849	0.028772	0.017594	0.007795	0.003066
												67.461	0.001081	0.035786	0.028623	0.017422	0.00768	0.003017
												67.487	0.001082	0.03572	0.028473	0.01725	0.007566	0.002969
												67.513	0.001082	0.035652	0.028322	0.017079	0.007453	0.002921
												67.539	0.001083	0.035582	0.02817	0.016908	0.007341	0.002875
												67.565	0.001083	0.03551	0.028017	0.016738	0.00723	0.00283
												67.591	0.001083	0.035436	0.027862	0.016568	0.007121	0.002785
												67.617	0.001084	0.03536	0.027707	0.016398	0.007013	0.002742
												67.642	0.001084	0.035282	0.02755	0.016229	0.006906	0.002699
												67.668	0.001085	0.035202	0.027393	0.01606	0.0068	0.002658
												67.694	0.001085	0.03512	0.027234	0.015892	0.006695	0.002617
												67.72	0.001085	0.035036	0.027075	0.015725	0.006591	0.002577
												67.746	0.001086	0.03495	0.026915	0.015558	0.006489	0.002538
												67.772	0.001086	0.034862	0.026753	0.015391	0.006388	0.002499
												67.798	0.001086	0.034772	0.026591	0.015225	0.006288	0.002462
												67.824	0.001086	0.03468	0.026428	0.01506	0.006189	0.002425
												67.85	0.001087	0.034586	0.026264	0.014895	0.006091	0.00239
												67.876	0.001087	0.034491	0.0261	0.014731	0.005995	0.002355
												67.902	0.001087	0.034393	0.025934	0.014568	0.005899	0.00232
												67.927	0.001087	0.034293	0.025768	0.014405	0.005805	0.002287
												67.953	0.001087	0.034192	0.025601	0.014243	0.005712	0.002254
												67.979	0.001087	0.034089	0.025433	0.014081	0.00562	0.002222
												68.005	0.001088	0.033984	0.025265	0.013921	0.00553	0.002191
												68.031	0.001088	0.033877	0.025096	0.013761	0.00544	0.00216
												68.057	0.001088	0.033768	0.024926	0.013602	0.005352	0.002131
												68.083	0.001088	0.033657	0.024755	0.013443	0.005265	0.002102
												68.109	0.001088	0.033545	0.024584	0.013286	0.005178	0.002073
												68.135	0.001088	0.033431	0.024412	0.013129	0.005094	0.002046
												68.161	0.001088	0.033315	0.02424	0.012973	0.00501	0.002019
												68.187	0.001088	0.033197	0.024067	0.012818	0.004927	0.001992
												68.212	0.001088	0.033078	0.023894	0.012664	0.004846	0.001967
												68.238	0.001088	0.032957	0.02372	0.01251	0.004766	0.001942
												68.264	0.001087	0.032834	0.023545	0.012358	0.004686	0.001917
												68.29	0.001087	0.03271	0.02337	0.012206	0.004608	0.001893
												68.316	0.001087	0.032584	0.023195	0.012055	0.004532	0.00187
												68.342	0.001087	0.032457	0.023019	0.011905	0.004456	0.001847
												68.368	0.001087	0.032327	0.022843	0.011756	0.004381	0.001825
												68.394	0.001086	0.032197	0.022666	0.011608	0.004308	0.001804
												68.42	0.001086	0.032064	0.022489	0.011461	0.004235	0.001783
												68.446	0.001086	0.03193	0.022312	0.011315	0.004164	0.001763
												68.472	0.001085	0.031795	0.022134	0.01117	0.004094	0.001743
												68.497	0.001085	0.031658	0.021956	0.011026	0.004024	0.001724
												68.523	0.001085	0.031519	0.021778	0.010883	0.003956	0.001705
												68.549	0.001084	0.031379	0.0216	0.010741	0.003889	0.001687
												68.575	0.001084	0.031238	0.021421	0.0106	0.003824	0.001669
												68.601	0.001083	0.031095	0.021242	0.01046	0.003759	0.001652
												68.627	0.001082	0.030951	0.021063	0.010321	0.003695	0.001635
												68.653	0.001082	0.030805	0.020884	0.010183	0.003632	0.001618
												68.679	0.001081	0.030658	0.020704	0.010046	0.003571	0.001603
												68.705	0.00108	0.03051	0.020525	0.00991	0.00351	0.001587
												68.731	0.00108	0.03036	0.020345	0.009775	0.003451	0.001572
												68.756	0.001079	0.030209	0.020165	0.009641	0.003392	0.001558
												68.782	0.001078	0.030057	0.019985	0.009509	0.003335	0.001543
												68.808	0.001077	0.029903	0.019806	0.009377	0.003278	0.00153
												68.834	0.001076	0.029749	0.019626	0.009247	0.003223	0.001516
												68.86	0.001075	0.029593	0.019446	0.009117	0.003168	0.001503
												68.886	0.001074	0.029435	0.019266	0.008989	0.003115	0.001491
												68.912	0.001073	0.029277	0.019086	0.008862	0.003063	0.001479
												68.938	0.001072	0.029117	0.018907	0.008736	0.003011	0.001467
												68.964	0.00107	0.028956	0.018727	0.008611	0.002961	0.001455
												68.99	0.001069	0.028794	0.018548	0.008487	0.002911	0.001444
												69.016	0.001068	0.028631	0.018369	0.008365	0.002863	0.001433
												69.041	0.001066	0.028467	0.018189	0.008243	0.002815	0.001423
												69.067	0.001065	0.028302	0.018011	0.008123	0.002768	0.001412
												69.093	0.001064	0.028136	0.017832	0.008004	0.002722	0.001403
												69.119	0.001062	0.027969	0.017654	0.007886	0.002678	0.001393
												69.145	0.00106	0.027801	0.017476	0.007769	0.002634	0.001384
												69.171	0.001059	0.027631	0.017298	0.007654	0.002591	0.001375
												69.197	0.001057	0.027461	0.01712	0.007539	0.002549	0.001366
												69.223	0.001055	0.02729	0.016943	0.007426	0.002507	0.001358
												69.249	0.001054	0.027118	0.016767	0.007314	0.002467	0.001349
												69.275	0.001052	0.026945	0.01659	0.007203	0.002428	0.001342
												69.301	0.00105	0.026772	0.016414	0.007094	0.002389	0.001334
												69.326	0.001048	0.026597	0.016239	0.006985	0.002351	0.001327
												69.352	0.001046	0.026422	0.016064	0.006878	0.002314	0.001319
												69.378	0.001044	0.026246	0.01589	0.006772	0.002278	0.001312
												69.404	0.001042	0.026069	0.015716	0.006667	0.002243	0.001306
												69.43	0.00104	0.025891	0.015542	0.006563	0.002208	0.001299
												69.456	0.001038	0.025713	0.01537	0.006461	0.002175	0.001293
												69.482	0.001036	0.025534	0.015197	0.00636	0.002142	0.001287
												69.508	0.001034	0.025354	0.015026	0.00626	0.002109	0.001281
												69.534	0.001032	0.025174	0.014855	0.006161	0.002078	0.001276
												69.56	0.00103	0.024993	0.014685	0.006063	0.002047	0.00127
												69.585	0.001028	0.024811	0.014515	0.005966	0.002018	0.001265
												69.611	0.001025	0.024629	0.014346	0.005871	0.001988	0.00126
												69.637	0.001023	0.024447	0.014178	0.005777	0.00196	0.001255
												69.663	0.001021	0.024264	0.014011	0.005684	0.001932	0.001251
												69.689	0.001019	0.02408	0.013844	0.005592	0.001905	0.001246
												69.715	0.001016	0.023896	0.013678	0.005502	0.001879	0.001242
												69.741	0.001014	0.023712	0.013513	0.005412	0.001853	0.001238
												69.767	0.001012	0.023527	0.013349	0.005324	0.001828	0.001234
												69.793	0.001009	0.023341	0.013186	0.005237	0.001803	0.00123
												69.819	0.001007	0.023156	0.013023	0.005151	0.00178	0.001226
												69.845	0.001005	0.02297	0.012862	0.005067	0.001757	0.001223
												69.87	0.001002	0.022784	0.012701	0.004983	0.001734	0.00122
												69.896	0.001	0.022597	0.012542	0.004901	0.001712	0.001216
												69.922	0.000998	0.022411	0.012383	0.00482	0.001691	0.001213
												69.948	0.000995	0.022224	0.012225	0.00474	0.00167	0.00121
												69.974	0.000993	0.022037	0.012068	0.004661	0.00165	0.001208
												70	0.000991	0.021849	0.011913	0.004583	0.00163	0.001205
												70.026	0.000988	0.021662	0.011758	0.004507	0.001611	0.001202
												70.052	0.000986	0.021475	0.011604	0.004431	0.001592	0.0012
												70.078	0.000984	0.021287	0.011452	0.004357	0.001574	0.001198
												70.104	0.000981	0.021099	0.0113	0.004284	0.001557	0.001196
												70.13	0.000979	0.020912	0.01115	0.004211	0.001539	0.001194
												70.155	0.000977	0.020724	0.011	0.00414	0.001523	0.001192
												70.181	0.000975	0.020537	0.010852	0.004071	0.001507	0.00119
												70.207	0.000972	0.020349	0.010705	0.004002	0.001491	0.001188
												70.233	0.00097	0.020162	0.010559	0.003934	0.001476	0.001187
												70.259	0.000968	0.019974	0.010414	0.003867	0.001461	0.001185
												70.285	0.000966	0.019787	0.010271	0.003802	0.001447	0.001184
												70.311	0.000963	0.0196	0.010128	0.003737	0.001433	0.001182
												70.337	0.000961	0.019413	0.009987	0.003674	0.001419	0.001181
												70.363	0.000959	0.019227	0.009847	0.003611	0.001406	0.00118
												70.389	0.000957	0.01904	0.009708	0.00355	0.001393	0.001179
												70.415	0.000955	0.018854	0.009571	0.00349	0.001381	0.001178
												70.44	0.000953	0.018668	0.009434	0.00343	0.001369	0.001177
												70.466	0.000951	0.018483	0.009299	0.003372	0.001357	0.001176
												70.492	0.000948	0.018298	0.009165	0.003314	0.001346	0.001175
												70.518	0.000946	0.018113	0.009032	0.003258	0.001335	0.001175
												70.544	0.000944	0.017929	0.008901	0.003203	0.001325	0.001174
												70.57	0.000942	0.017745	0.008771	0.003148	0.001314	0.001174
												70.596	0.00094	0.017561	0.008642	0.003095	0.001304	0.001173
												70.622	0.000938	0.017378	0.008514	0.003042	0.001295	0.001173
												70.648	0.000936	0.017196	0.008388	0.002991	0.001285	0.001172
												70.674	0.000935	0.017014	0.008263	0.00294	0.001276	0.001172
												70.699	0.000933	0.016833	0.008139	0.002891	0.001267	0.001172
												70.725	0.000931	0.016652	0.008017	0.002842	0.001259	0.001172
												70.751	0.000929	0.016472	0.007896	0.002794	0.001251	0.001172
												70.777	0.000927	0.016292	0.007776	0.002747	0.001243	0.001171
												70.803	0.000925	0.016113	0.007657	0.002701	0.001235	0.001171
												70.829	0.000923	0.015935	0.00754	0.002656	0.001228	0.001171
												70.855	0.000921	0.015757	0.007424	0.002611	0.00122	0.001171
												70.881	0.00092	0.01558	0.007309	0.002568	0.001213	0.001171
												70.907	0.000918	0.015404	0.007196	0.002525	0.001207	0.001172
												70.933	0.000916	0.015229	0.007084	0.002483	0.0012	0.001172
												70.959	0.000914	0.015054	0.006973	0.002442	0.001194	0.001172
												70.984	0.000912	0.01488	0.006864	0.002402	0.001188	0.001172
												71.01	0.000911	0.014707	0.006756	0.002363	0.001182	0.001172
												71.036	0.000909	0.014535	0.006649	0.002324	0.001176	0.001172
												71.062	0.000907	0.014364	0.006543	0.002286	0.001171	0.001173
												71.088	0.000906	0.014193	0.006439	0.002249	0.001165	0.001173
												71.114	0.000904	0.014024	0.006336	0.002213	0.00116	0.001173
												71.14	0.000902	0.013855	0.006234	0.002177	0.001155	0.001173
												71.166	0.0009	0.013687	0.006133	0.002142	0.001151	0.001174
												71.192	0.000899	0.01352	0.006034	0.002108	0.001146	0.001174
												71.218	0.000897	0.013354	0.005936	0.002075	0.001142	0.001174
												71.244	0.000895	0.013189	0.005839	0.002042	0.001138	0.001175
												71.269	0.000894	0.013026	0.005744	0.00201	0.001134	0.001175
												71.295	0.000892	0.012863	0.00565	0.001979	0.00113	0.001175
												71.321	0.00089	0.012701	0.005557	0.001948	0.001126	0.001176
												71.347	0.000889	0.01254	0.005465	0.001918	0.001123	0.001176
												71.373	0.000887	0.01238	0.005374	0.001889	0.001119	0.001176
												71.399	0.000886	0.012221	0.005285	0.001861	0.001116	0.001177
												71.425	0.000884	0.012063	0.005197	0.001833	0.001113	0.001177
												71.451	0.000882	0.011907	0.00511	0.001805	0.00111	0.001177
												71.477	0.000881	0.011751	0.005024	0.001778	0.001107	0.001178
												71.503	0.000879	0.011597	0.004939	0.001752	0.001105	0.001178
												71.528	0.000878	0.011443	0.004856	0.001727	0.001102	0.001178
												71.554	0.000876	0.011291	0.004774	0.001702	0.0011	0.001179
												71.58	0.000875	0.01114	0.004693	0.001678	0.001098	0.001179
												71.606	0.000873	0.01099	0.004613	0.001654	0.001096	0.001179
												71.632	0.000872	0.010841	0.004534	0.001631	0.001094	0.00118
												71.658	0.00087	0.010694	0.004456	0.001608	0.001092	0.00118
												71.684	0.000869	0.010548	0.00438	0.001586	0.001091	0.00118
												71.71	0.000867	0.010402	0.004304	0.001565	0.001089	0.00118
												71.736	0.000866	0.010258	0.00423	0.001544	0.001088	0.001181
[truncated: 898 more rows]

## Sheet: Figure 2b. 
L-arabinose
Time (mins)	DP (µcal/s)		Molar ratio	∆H (kcal/mol)
0.083333	0.00246		3.48518	-0.022676
0.1	0.000821		6.3036	-0.016748
0.116667	0.000201		9.1489	-0.015622
0.133333	-3.9e-05		12.0211	-0.010843
0.15	-0.000118		14.9201	-0.007565
0.166667	-0.000628		17.8461	-0.006592
0.183333	-0.000778		20.7989	-0.006302
0.2	-0.000839		23.7786	-0.004075
0.216667	-0.001181		26.7852	-0.005126
0.233333	-0.001412		29.8187	-0.00407
0.25	-0.001444		32.879	-0.005171
0.266667	-0.001925		35.9663	-0.003653
0.283333	-0.002026		42.2214	-0.00397
0.3	-0.001849		45.3892	-0.003052
0.316667	-0.001271		48.584	-0.002014
0.333333	-0.000713		51.8057	-0.001293
0.35	-0.000195		55.0542	-0.003013
0.366667	-6.8e-05
0.383333	-0.00016
0.4	-7e-06
0.416667	0.000326
0.433333	0.000339
0.45	0.000872
0.466667	0.001464
0.483333	0.001347
0.5	0.001251
0.516667	0.001365
0.533333	0.001469
0.55	0.001514
0.566667	0.002268
0.583333	0.002782
0.6	0.002639
0.616667	0.001746
0.633333	0.001163
0.65	0.000991
0.666667	0.000858
0.683333	0.000685
0.7	0.000601
0.716667	0.000646
0.733333	0.000202
0.75	-3e-06
0.766667	-0.000687
0.783333	-0.000922
0.8	-0.000786
0.816667	-0.0009
0.833333	-0.001064
0.85	-0.001118
0.866667	-0.001482
0.883333	-0.001146
0.9	-0.000656
0.916667	-0.000805
0.933333	-0.001475
0.95	-0.002084
0.966667	-0.001134
0.983333	5.7e-05
1	0.00181
1.01667	0.002923
1.03333	0.000567
1.05	-0.0012
1.06667	-0.003717
1.08333	-0.006514
1.1	-0.007697
1.11667	-0.007601
1.13333	-0.007235
1.15	-0.007178
1.16667	-0.007542
1.18333	-0.008166
1.2	-0.007695
1.21667	-0.007465
1.23333	-0.007345
1.25	-0.007315
1.26667	-0.007075
1.28333	-0.006485
1.3	-0.00581
1.31667	-0.005125
1.33333	-0.004181
1.35	-0.003816
1.36667	-0.003182
1.38333	-0.002607
1.4	-0.002308
1.41667	-0.002248
1.43333	-0.001949
1.45	-0.001429
1.46667	-0.00071
1.48333	-0.00027
1.5	-0.000175
1.51667	-0.00015
1.53333	-0.000145
1.55	-0.00017
1.56667	8.5e-05
1.58333	-5e-05
1.6	-0.000378
1.61667	-0.000927
1.63333	-0.001096
1.65	-0.000814
1.66667	-0.000523
1.68333	-0.000882
1.7	-0.001133
1.71667	-0.001065
1.73333	-0.001367
1.75	-0.001899
1.76667	-0.002361
1.78333	-0.002613
1.8	-0.002638
1.81667	-0.002552
1.83333	-0.002287
1.85	-0.002261
1.86667	-0.002556
1.88333	-0.00282
1.9	-0.002967
1.91667	-0.002633
1.93333	-0.00219
1.95	-0.001726
1.96667	-0.001523
1.98333	-0.00147
2	-0.001397
2.01667	-0.000925
2.03333	-0.000273
2.05	5.9e-05
2.06667	0.000221
2.08333	0.000373
2.1	0.000434
2.11667	0.000585
2.13333	0.000507
2.15	0.000438
2.16667	0.000549
2.18333	0.001081
2.2	0.000772
2.21667	0.000193
2.23333	-0.000326
2.25	-0.000695
2.26667	-0.000734
2.28333	-0.000533
2.3	-0.000212
2.31667	2e-05
2.33333	-0.000129
2.35	-0.000597
2.36667	-0.001066
2.38333	-0.001174
2.4	-0.001242
2.41667	-0.001379
2.43333	-0.001337
2.45	-0.001494
2.46667	-0.001292
2.48333	-0.001219
2.5	-0.001285
2.51667	-0.000941
2.53333	-0.000497
2.55	-0.000183
2.56667	-1.9e-05
2.58333	5.6e-05
2.6	1.2e-05
2.61667	-0.000322
2.63333	-0.000706
2.65	-0.001029
2.66667	-0.001133
2.68333	-0.001086
2.7	-0.001037
2.71667	-0.001067
2.73333	-0.000957
2.75	-0.000587
2.76667	-0.000117
2.78333	0.000523
2.8	0.000769
2.81667	0.001016
2.83333	0.001184
2.85	0.000991
2.86667	0.000828
2.88333	0.001016
2.9	0.001292
2.91667	0.001629
2.93333	0.001657
2.95	0.000855
2.96667	0.000543
2.98333	0.0004
3	0.000296
3.01667	0.000353
3.03333	0.00052
3.05	0.000547
3.06667	0.000544
3.08333	0.000441
3.1	-6.7e-05
3.11667	-0.000914
3.13333	-0.001282
3.15	-0.001299
3.16667	-0.001306
3.18333	-0.001313
3.2	-0.001108
3.21667	-0.000653
3.23333	-0.000258
3.25	1.8e-05
3.26667	0.000413
3.28333	0.000449
3.3	0.000466
3.31667	0.000534
3.33333	0.000462
3.35	0.00028
3.36667	0.000257
3.38333	6.5e-05
3.4	0.000504
3.41667	0.000684
3.43333	0.001123
3.45	0.001192
3.46667	-0.000468
3.48333	-0.001389
3.5	-0.00321
3.51667	-0.003352
3.53333	-0.001553
3.55	-0.001535
3.56667	-0.011467
3.58333	-0.030188
3.6	-0.042433
3.61667	-0.04652
3.63333	-0.052016
3.65	-0.058162
3.66667	-0.063568
3.68333	-0.068194
3.7	-0.073887
3.71667	-0.079021
3.73333	-0.082236
3.75	-0.08188
3.76667	-0.063685
3.78333	-0.042439
3.8	-0.034403
3.81667	-0.030319
3.83333	-0.013405
3.85	-0.005582
3.86667	-0.004178
3.88333	-0.004285
3.9	-0.003593
3.91667	-0.001935
3.93333	-0.000947
3.95	-0.000859
3.96667	-0.000701
3.98333	-4.2e-05
4	6.1e-05
4.01667	-0.00056
4.03333	-0.000761
4.05	-0.000692
4.06667	-0.000704
4.08333	-0.000405
4.1	-0.000233
4.11667	-0.000496
4.13333	-0.001009
4.15	-0.000813
4.16667	-0.000526
4.18333	-0.000619
4.2	-0.00054
4.21667	-0.000616
4.23333	-0.000813
4.25	-0.000939
4.26667	-0.001326
4.28333	-0.001902
4.3	-0.002035
4.31667	-0.001842
4.33333	-0.00115
4.35	-0.000828
4.36667	-0.000605
4.38333	-0.000193
4.4	0.000279
4.41667	0.000516
4.43333	0.000244
4.45	-0.000138
4.46667	-0.00025
4.48333	-2.3e-05
4.5	0.00048
4.51667	0.000562
4.53333	0.000633
4.55	0.000624
4.56667	0.001096
4.58333	0.001437
4.6	0.001768
4.61667	0.00176
4.63333	0.002181
4.65	0.002083
4.66667	0.001594
4.68333	0.001276
4.7	0.000819
4.71667	0.000492
4.73333	0.000306
4.75	-1.1e-05
4.76667	-0.000177
4.78333	-0.000264
4.8	-0.00054
4.81667	-0.000757
4.83333	-0.001054
4.85	-0.00105
4.86667	-0.001147
4.88333	-0.001344
4.9	-0.001751
4.91667	-0.001919
4.93333	-0.001746
4.95	-0.001394
4.96667	-0.001362
4.98333	-0.00118
5	-0.000675
5.01667	-0.00037
5.03333	-0.000274
5.05	-1.9e-05
5.06667	0.000186
5.08333	1.2e-05
5.1	-7.5e-05
5.11667	7.1e-05
5.13333	0.000427
5.15	0.000703
5.16667	0.001009
5.18333	0.001215
5.2	0.001553
5.21667	0.002017
5.23333	0.002181
5.25	0.002185
5.26667	0.002149
5.28333	0.001283
5.3	0.001321
5.31667	0.001255
5.33333	0.000819
5.35	0.000624
5.36667	0.000588
5.38333	0.001022
5.4	0.000717
5.41667	0.000109
5.43333	-0.00043
5.45	-0.000329
5.46667	3.2e-05
5.48333	0.000114
5.5	1.3e-05
5.51667	-0.000174
5.53333	-0.000271
5.55	-0.000398
5.56667	-0.000295
5.58333	8.8e-05
5.6	0.000316
5.61667	0.000156
5.63333	-0.000204
5.65	-0.000444
5.66667	-0.000404
5.68333	-0.000394
5.7	-0.000313
5.71667	-0.00013
5.73333	-1.8e-05
5.75	-0.000315
5.76667	-0.000633
5.78333	-0.00089
5.8	-0.001008
5.81667	-0.000857
5.83333	-0.000475
5.85	-0.000484
5.86667	-0.000652
5.88333	-0.00041
5.9	-0.00033
5.91667	0.000159
5.93333	0.000769
5.95	0.000808
5.96667	0.001018
5.98333	0.003018
6	0.005926
6.01667	0.005053
6.03333	0.002
6.05	-0.004883
6.06667	-0.014256
6.08333	-0.022399
6.1	-0.025873
6.11667	-0.030069
6.13333	-0.033035
6.15	-0.037731
6.16667	-0.050198
6.18333	-0.059704
6.2	-0.062292
6.21667	-0.061732
6.23333	-0.061372
6.25	-0.056712
6.26667	-0.049352
6.28333	-0.035172
6.3	-0.025065
6.31667	-0.01786
6.33333	-0.012654
6.35	-0.008659
6.36667	-0.005714
6.38333	-0.004339
6.4	-0.003777
6.41667	-0.003617
6.43333	-0.003088
6.45	-0.001798
6.46667	-0.000938
6.48333	-9.9e-05
6.5	0.000407
6.51667	0.00101
6.53333	0.001204
6.55	0.001087
6.56667	0.00084
6.58333	0.000974
6.6	0.001042
6.61667	0.001648
6.63333	0.001534
6.65	0.00093
6.66667	0.000316
6.68333	0.000112
6.7	-0.000278
6.71667	-0.000752
6.73333	-0.001267
6.75	-0.001791
6.76667	-0.002925
6.78333	-0.00301
6.8	-0.002871
6.81667	-0.002567
6.83333	-0.002163
6.85	-0.001759
6.86667	-0.001595
6.88333	-0.001302
6.9	-0.001061
6.91667	-0.000623
6.93333	2.5e-05
6.95	0.000613
6.96667	0.000821
6.98333	0.000889
7	0.00111
7.01667	0.001092
7.03333	0.001325
7.05	0.001997
7.06667	0.002259
7.08333	0.002372
7.1	0.00236
7.11667	0.002013
7.13333	0.001636
7.15	0.0014
7.16667	0.001213
7.18333	0.001256
7.2	0.001265
7.21667	0.000959
7.23333	0.000912
7.25	0.000816
7.26667	0.00071
7.28333	0.000523
7.3	0.00046
7.31667	0.000439
7.33333	0.000118
7.35	9.7e-05
7.36667	0.000266
7.38333	0.000206
7.4	7.4e-05
7.41667	0.000221
7.43333	0.000498
7.45	0.000715
7.46667	0.000292
7.48333	0.000189
7.5	0.000141
7.51667	-8.2e-05
7.53333	-0.000336
7.55	-0.000579
7.56667	-0.001062
7.58333	-0.001395
7.6	-0.001758
7.61667	-0.00172
7.63333	-0.001712
7.65	-0.001574
7.66667	-0.001635
7.68333	-0.001387
7.7	-0.001271
7.71667	-0.001235
7.73333	-0.001429
7.75	-0.001653
7.76667	-0.001727
7.78333	-0.001491
7.8	-0.001036
7.81667	-0.0006
7.83333	-0.000555
7.85	-0.000839
7.86667	-0.000983
7.88333	-0.000998
7.9	-0.001
7.91667	-0.001018
7.93333	-0.000696
7.95	-0.000594
7.96667	-0.000663
7.98333	-0.000101
8	0.000269
8.01667	0.000356
8.03333	0.000724
8.05	0.000721
8.06667	0.000928
8.08333	0.001196
8.1	0.001276
8.11667	0.001339
8.13333	0.001232
8.15	0.000975
8.16667	0.000647
8.18333	0.00053
8.2	0.000499
8.21667	0.000643
8.23333	0.000787
8.25	0.001071
8.26667	0.001116
8.28333	0.0007
8.3	0.000901
8.31667	0.00065
8.33333	0.000248
8.35	0.000147
8.36667	1.5e-05
8.38333	0.000114
8.4	-7.1e-05
8.41667	-3.8e-05
8.43333	0.000905
8.45	0.001878
8.46667	0.001802
8.48333	0.000315
8.5	-0.001486
8.51667	-0.005539
8.53333	-0.006062
8.55	-0.008205
8.56667	-0.010778
8.58333	-0.013592
8.6	-0.016049
8.61667	-0.019821
8.63333	-0.022322
8.65	-0.030833
8.66667	-0.041665
8.68333	-0.050566
8.7	-0.055093
8.71667	-0.053984
8.73333	-0.053896
8.75	-0.049677
8.76667	-0.040378
8.78333	-0.03191
8.8	-0.020597
8.81667	-0.014651
8.83333	-0.012304
8.85	-0.010488
8.86667	-0.009121
8.88333	-0.007594
8.9	-0.006325
8.91667	-0.005782
8.93333	-0.005959
8.95	-0.005676
8.96667	-0.004524
8.98333	-0.003601
9	-0.002876
9.01667	-0.002339
9.03333	-0.001842
9.05	-0.001255
9.06667	-0.000748
9.08333	-0.000311
9.1	-0.000213
9.11667	-7.3e-05
9.13333	-0.000174
9.15	-0.000604
9.16667	-0.000775
9.18333	-0.000695
9.2	-0.000315
9.21667	1.5e-05
9.23333	0.000306
9.25	0.000756
9.26667	0.000867
9.28333	0.000687
9.3	0.000358
9.31667	0.000148
9.33333	9e-06
9.35	4e-05
9.36667	5e-05
9.38333	-0.000289
9.4	-0.000489
9.41667	-0.000461
9.43333	-0.000352
9.45	-0.000263
9.46667	3.6e-05
9.48333	0.000334
9.5	0.000482
9.51667	0.000407
9.53333	0.000112
9.55	5.8e-05
9.56667	0.000143
9.58333	6.8e-05
9.6	1.2e-05
9.61667	4.2e-05
9.63333	0.000172
9.65	9.2e-05
9.66667	-2.8e-05
9.68333	-0.000148
9.7	-0.000201
9.71667	-0.000238
9.73333	-0.000456
9.75	-0.000683
9.76667	-0.00105
9.78333	-0.001048
9.8	-0.001029
9.81667	-0.001035
9.83333	-0.000901
9.85	-0.000637
9.86667	-0.000402
9.88333	-0.000418
9.9	-0.000347
9.91667	0.00021
9.93333	0.000767
9.95	0.001184
9.96667	0.001401
9.98333	0.001468
10	0.001353
10.0167	0.000945
10.0333	0.000457
10.05	0.000169
10.0667	0.000191
10.0833	0.000272
10.1	0.000482
10.1167	0.000407
10.1333	0.000212
10.15	-0.000393
10.1667	-0.000518
10.1833	-0.000262
10.2	-0.000451
10.2167	-0.000984
10.2333	-0.001338
10.25	-0.001402
10.2667	-0.001716
10.2833	-0.00178
10.3	-0.001837
10.3167	-0.00178
10.3333	-0.001342
10.35	-0.000755
10.3667	-2.8e-05
10.3833	6e-05
10.4	0.000366
10.4167	0.000769
10.4333	0.001103
10.45	0.001166
10.4667	0.000989
10.4833	0.000703
10.5	0.000596
10.5167	0.000811
10.5333	0.001215
10.55	0.001609
10.5667	0.001803
10.5833	0.001887
10.6	0.001882
10.6167	0.001847
10.6333	0.001643
10.65	0.000828
10.6667	0.000363
10.6833	0.000249
10.7	0.000183
10.7167	-2.5e-05
10.7333	-0.000322
10.75	-0.00096
10.7667	-0.001058
10.7833	-0.001086
10.8	-0.001647
10.8167	-0.001634
10.8333	-0.00112
10.85	-0.000857
10.8667	-0.001074
10.8833	-0.00158
10.9	-0.00209
10.9167	-0.001287
10.9333	-0.000924
10.95	-0.000481
10.9667	0.001082
10.9833	0.001315
11	0.000185
11.0167	-0.000859
11.0333	-0.000204
11.05	-0.004088
11.0667	-0.007163
11.0833	-0.008917
11.1	-0.011853
11.1167	-0.015981
11.1333	-0.01935
11.15	-0.021878
11.1667	-0.025166
11.1833	-0.031264
11.2	-0.036983
11.2167	-0.038551
11.2333	-0.036229
11.25	-0.036507
11.2667	-0.035785
11.2833	-0.030673
11.3	-0.02282
11.3167	-0.015904
11.3333	-0.011168
11.35	-0.007092
11.3667	-0.005356
11.3833	-0.004441
11.4	-0.003952
11.4167	-0.002959
11.4333	-0.001815
11.45	-0.001021
11.4667	9.3e-05
11.4833	0.000937
11.5	0.001714
11.5167	0.001849
11.5333	0.001844
11.55	0.00125
11.5667	0.001255
11.5833	0.00181
11.6	0.00116
11.6167	0.000598
11.6333	0.000456
11.65	0.000594
11.6667	-0.000358
11.6833	-0.00161
11.7	-0.001148
11.7167	-0.000219
11.7333	3e-05
11.75	0.000439
11.7667	0.000868
11.7833	0.001197
11.8	0.001148
11.8167	0.000566
11.8333	0.000394
11.85	0.000332
11.8667	-7e-05
11.8833	-0.000392
11.9	-0.000143
11.9167	0.000461
11.9333	0.000754
11.95	0.000557
11.9667	0.000101
11.9833	-2.6e-05
12	-6.3e-05
12.0167	-0.000329
12.0333	-0.000734
12.05	-0.00097
12.0667	-0.001196
12.0833	-0.001522
12.1	-0.001588
12.1167	-0.001017
12.1333	-0.000345
12.15	-4e-06
12.1667	0.000288
12.1833	0.000199
12.2	-0.00018
12.2167	-0.000102
12.2333	-0.000184
12.25	-0.000196
12.2667	-0.000137
12.2833	-0.000219
12.3	-0.000212
12.3167	0.000163
12.3333	0.000288
12.35	0.000343
12.3667	0.000348
12.3833	0.000293
12.4	0.000257
12.4167	0.000269
12.4333	9.1e-05
12.45	-0.000427
12.4667	-0.001075
12.4833	-0.001223
12.5	-0.000842
12.5167	-0.000374
12.5333	-1.5e-05
12.55	-0.000136
12.5667	-0.000158
12.5833	-2.9e-05
12.6	8.9e-05
12.6167	0.000136
12.6333	0.000143
12.65	0.00026
12.6667	0.000467
12.6833	0.000584
12.7	0.000911
12.7167	0.001438
12.7333	0.001475
12.75	0.001152
12.7667	0.000958
12.7833	0.000755
12.8	0.000931
12.8167	0.000966
12.8333	0.000441
12.85	0.000215
12.8667	0.00038
12.8833	6.5e-05
12.9	-0.000812
12.9167	-0.001093
12.9333	-0.001485
12.95	-0.001217
12.9667	-0.001059
12.9833	-0.00057
13	-0.000804
13.0167	-0.000845
13.0333	-0.000936
13.05	-0.001238
13.0667	-0.000609
13.0833	-5e-05
13.1	-9.3e-05
13.1167	-0.000214
13.1333	-0.000354
13.15	-0.000295
13.1667	0.000155
13.1833	0.000285
13.2	8.3e-05
13.2167	6.5e-05
13.2333	0.000237
13.25	-0.000141
13.2667	-0.000369
13.2833	-0.000557
13.3	-0.000716
13.3167	-0.00068
13.3333	-0.000293
13.35	-0.000127
13.3667	-0.00011
13.3833	-4.4e-05
13.4	0.000142
13.4167	0.000276
13.4333	0.00036
13.45	0.001514
13.4667	0.003138
13.4833	0.004622
13.5	0.003917
13.5167	0.005011
13.5333	0.004585
13.55	-0.001671
13.5667	-0.005416
13.5833	-0.007342
13.6	-0.009697
13.6167	-0.013541
13.6333	-0.016454
13.65	-0.017807
13.6667	-0.020391
13.6833	-0.027404
13.7	-0.034467
13.7167	-0.033946
13.7333	-0.030195
13.75	-0.028784
13.7667	-0.024563
13.7833	-0.018812
13.8	-0.01305
13.8167	-0.007302
13.8333	-0.003255
13.85	-0.002667
13.8667	-0.00279
13.8833	-0.001753
13.9	-0.001204
13.9167	-0.001128
13.9333	-0.001072
13.95	0.000164
13.9667	0.00088
13.9833	0.000606
14	0.000843
14.0167	0.000649
14.0333	0.000365
14.05	0.000241
14.0667	0.000367
14.0833	0.000773
14.1	0.00084
14.1167	0.000976
14.1333	0.000602
14.15	0.000498
14.1667	0.000524
14.1833	0.00088
14.2	0.001006
14.2167	0.00101
14.2333	0.001073
14.25	0.000916
14.2667	0.000679
14.2833	0.000662
14.3	0.000375
14.3167	-8.1e-05
14.3333	-0.000276
14.35	-0.000352
14.3667	-0.000637
14.3833	-0.000943
14.4	-0.001249
14.4167	-0.00127
14.4333	-0.001041
14.45	-0.000872
14.4667	-0.000712
14.4833	-0.000773
14.5	-0.000925
14.5167	-0.001135
14.5333	-0.001434
14.55	-0.001494
14.5667	-0.001414
14.5833	-0.001294
14.6	-0.001084
14.6167	-0.001002
14.6333	-0.00077
14.65	-0.000338
14.6667	-0.000186
14.6833	1.5e-05
14.7	0.000447
14.7167	0.000854
14.7333	0.001172
14.75	0.00104
14.7667	0.000687
14.7833	0.000285
14.8	4.2e-05
14.8167	-1e-06
14.8333	-2.5e-05
14.85	7.1e-05
14.8667	0.000228
14.8833	0.000234
14.9	0.000191
14.9167	0.000288
14.9333	0.000416
14.95	0.000403
14.9667	0.00035
14.9833	0.000298
15	0.000455
15.0167	0.000574
15.0333	0.000514
15.05	0.000323
15.0667	3.2e-05
15.0833	6.1e-05
15.1	0.000121
15.1167	5.1e-05
15.1333	0.000142
15.15	0.000132
15.1667	7.3e-05
15.1833	9.4e-05
15.2	0.000144
15.2167	0.000265
15.2333	0.000376
15.25	0.000367
15.2667	0.000258
15.2833	0.000289
15.3	0.00024
15.3167	0.000199
15.3333	0.000309
15.35	0.000188
15.3667	-0.000172
15.3833	-0.000283
15.4	-0.000144
15.4167	-0.000308
15.4333	-0.000383
15.45	-0.000128
15.4667	-5.3e-05
15.4833	-0.000187
15.5	-0.000372
15.5167	-0.000264
15.5333	-0.000235
15.55	-0.000166
15.5667	-0.000327
15.5833	-0.000438
15.6	-0.000519
15.6167	-0.000658
15.6333	-0.000266
15.65	-0.000245
15.6667	-0.000694
15.6833	-0.000832
15.7	-0.000581
15.7167	-0.000517
15.7333	-0.000673
15.75	-0.000298
15.7667	3.6e-05
15.7833	0.00017
15.8	0.000164
15.8167	0.000194
15.8333	0.000203
15.85	-7.8e-05
15.8667	-0.000108
15.8833	0.000131
15.9	0.00046
15.9167	0.000127
15.9333	0.000253
15.95	0.00029
15.9667	0.000837
15.9833	-0.000387
16	-0.00182
16.0167	0.000785
16.0333	-0.000429
16.05	-0.003284
16.0667	-0.004548
16.0833	-0.003803
16.1	-0.004707
16.1167	-0.005461
16.1333	-0.004765
16.15	-0.004459
16.1667	-0.011243
16.1833	-0.023107
16.2	-0.030211
16.2167	-0.030903
16.2333	-0.028595
16.25	-0.024037
16.2667	-0.020249
16.2833	-0.016851
16.3	-0.012063
16.3167	-0.008412
16.3333	-0.006311
16.35	-0.005229
16.3667	-0.004658
16.3833	-0.004226
16.4	-0.003525
16.4167	-0.001949
16.4333	-0.000523
16.45	0.000564
16.4667	0.00131
16.4833	0.001596
16.5	0.001792
16.5167	0.001844
16.5333	0.001605
16.55	0.001097
16.5667	0.000499
16.5833	0.0001
16.6	-0.000118
16.6167	-0.000315
16.6333	-0.000361
16.65	-0.000347
16.6667	-0.000294
16.6833	-0.00033
16.7	-0.000476
16.7167	-0.000374
16.7333	-0.000643
16.75	-0.001071
16.7667	-0.00142
16.7833	-0.001548
16.8	-0.001606
16.8167	-0.001358
16.8333	-0.001511
16.85	-0.000953
16.8667	-0.000675
16.8833	-0.000388
16.9	2e-05
16.9167	0.000366
16.9333	0.000592
16.95	0.000628
16.9667	0.000805
16.9833	0.001081
17	0.001047
17.0167	0.001094
17.0333	0.000691
17.05	7.8e-05
17.0667	0.000156
17.0833	0.000613
17.1	0.001
17.1167	0.001299
17.1333	0.001067
17.15	0.000955
17.1667	0.000524
17.1833	0.000132
17.2	-3.9e-05
17.2167	-0.000392
17.2333	-0.000515
17.25	-0.000498
17.2667	-0.000511
17.2833	-0.000324
17.3	-0.000557
17.3167	-0.000764
17.3333	-0.000691
17.35	-0.000569
17.3667	-0.000296
17.3833	9.7e-05
17.4	0.000139
17.4167	-0.000303
17.4333	-0.000436
17.45	-0.000629
17.4667	-0.000712
17.4833	-0.000715
17.5	-0.000678
17.5167	-0.000655
17.5333	-0.000764
17.55	-0.001012
17.5667	-0.00112
17.5833	-0.000878
17.6	-0.000646
17.6167	-0.000437
17.6333	8.3e-05
17.65	0.000592
17.6667	0.000932
17.6833	0.001111
17.7	0.001171
17.7167	0.001502
17.7333	0.001733
17.75	0.001394
17.7667	0.000965
17.7833	0.000936
17.8	0.000828
17.8167	0.00074
17.8333	0.000673
17.85	0.000437
17.8667	0.0002
17.8833	0.000283
17.9	0.000366
17.9167	0.000348
17.9333	2e-05
17.95	-0.000378
17.9667	-0.000846
17.9833	-0.001144
18	-0.001162
18.0167	-0.001193
18.0333	-0.001165
18.05	-0.001077
18.0667	-0.00088
18.0833	-0.000692
18.1	-0.000774
18.1167	-0.00077
18.1333	-0.001076
18.15	-0.001063
18.1667	-0.000909
18.1833	-0.000746
18.2	-0.000662
18.2167	-0.000429
18.2333	-0.000207
18.25	-0.000154
18.2667	-0.000152
18.2833	-5.9e-05
18.3	-0.000387
18.3167	-0.00027
18.3333	-0.000143
18.35	0.000144
18.3667	0.000232
18.3833	0.000169
18.4	0.000456
18.4167	0.001333
18.4333	0.00184
18.45	0.002548
18.4667	0.002326
18.4833	0.002614
18.5	0.002992
18.5167	0.003582
18.5333	0.000934
18.55	-0.001004
18.5667	-0.003912
18.5833	-0.003619
18.6	-0.004967
18.6167	-0.008181
18.6333	-0.010253
18.65	-0.011934
18.6667	-0.012956
18.6833	-0.018637
18.7	-0.025099
18.7167	-0.026054
18.7333	-0.024647
18.75	-0.02273
18.7667	-0.022933
18.7833	-0.019006
18.8	-0.014299
18.8167	-0.010335
18.8333	-0.007677
18.85	-0.006259
18.8667	-0.004381
18.8833	-0.003114
18.9	-0.002126
18.9167	-0.001539
18.9333	-0.000329
18.95	0.000422
18.9667	0.001262
18.9833	0.001482
19	0.001523
19.0167	0.001863
19.0333	0.001997
19.05	0.001831
19.0667	0.001885
19.0833	0.00199
19.1	0.002184
19.1167	0.001874
19.1333	0.001357
19.15	0.000781
19.1667	0.000344
19.1833	4.8e-05
19.2	-0.000299
19.2167	-0.000787
19.2333	-0.001004
19.25	-0.000911
19.2667	-0.000888
19.2833	-0.000965
19.3	-0.001172
19.3167	-0.001039
19.3333	-0.000886
19.35	-0.000863
19.3667	-0.00061
19.3833	-0.000877
19.4	-0.001254
19.4167	-0.001715
19.4333	-0.001658
19.45	-0.001661
19.4667	-0.001603
19.4833	-0.001316
19.5	-0.000909
19.5167	-0.000827
19.5333	-0.000326
19.55	-7.6e-05
19.5667	5.5e-05
19.5833	0.000375
19.6	0.000576
19.6167	0.000682
19.6333	0.000608
19.65	0.000524
19.6667	0.000329
19.6833	7.5e-05
19.7	-0.000209
19.7167	-0.000176
19.7333	0.000396
19.75	0.000468
19.7667	5e-05
19.7833	-9.8e-05
19.8	-0.000146
19.8167	-0.000286
19.8333	-0.000217
19.85	-8.7e-05
19.8667	-7.8e-05
19.8833	-0.000449
19.9	-0.00053
19.9167	-0.000662
19.9333	-0.000835
19.95	-0.000868
19.9667	-0.000961
19.9833	-0.001044
20	-0.000857
20.0167	-0.000689
20.0333	-0.000781
20.05	-0.000553
20.0667	-0.000365
20.0833	-0.000107
20.1	0.000321
20.1167	0.000714
20.1333	0.000899
20.15	0.000554
20.1667	0.000278
20.1833	0.000733
20.2	0.001097
20.2167	0.001361
20.2333	0.001587
20.25	0.001273
20.2667	0.001169
20.2833	0.001085
20.3	0.000761
20.3167	0.000556
20.3333	0.000675
20.35	0.001074
20.3667	0.001012
20.3833	0.000821
20.4	0.00072
20.4167	0.000686
20.4333	0.000545
20.45	0.000384
20.4667	7.3e-05
20.4833	-0.000318
20.5	-0.00042
20.5167	-0.000827
20.5333	-0.000902
20.55	-0.000838
20.5667	-0.000524
20.5833	2.1e-05
20.6	0.000365
20.6167	0.000531
20.6333	0.000616
20.65	0.000522
20.6667	0.000458
20.6833	6.4e-05
20.7	-0.00015
20.7167	-0.000175
20.7333	-0.000442
20.75	-0.000678
20.7667	-0.000594
20.7833	-0.000391
20.8	-0.000187
20.8167	-1.8e-05
20.8333	-7e-05
20.85	-3.2e-05
20.8667	-0.000325
20.8833	-0.000937
20.9	-0.001489
20.9167	-0.001537
20.9333	-0.001278
20.95	-0.001128
20.9667	-0.000429
20.9833	-0.00049
21	-0.00212
21.0167	-0.003566
21.0333	-0.000124
21.05	0.000718
21.0667	-0.001421
21.0833	-0.001429
21.1	-0.002087
21.1167	-0.004259
21.1333	-0.007133
21.15	-0.008847
21.1667	-0.010601
21.1833	-0.012265
21.2	-0.012779
21.2167	-0.011486
21.2333	-0.011734
21.25	-0.010992
21.2667	-0.01207
21.2833	-0.012118
21.3	-0.010026
21.3167	-0.007525
21.3333	-0.005416
21.35	-0.004296
21.3667	-0.003996
21.3833	-0.003476
21.4	-0.002556
21.4167	-0.001226
21.4333	8.3e-05
21.45	0.000913
21.4667	0.001672
21.4833	0.001972
21.5	0.001862
21.5167	0.001601
21.5333	0.001351
21.55	0.001131
21.5667	0.000911
21.5833	0.000371
21.6	-0.00012
21.6167	-0.000472
21.6333	-0.000795
21.65	-0.000969
21.6667	-0.000972
21.6833	-0.000806
21.7	-0.000839
21.7167	-0.000637
21.7333	-0.000507
21.75	-0.000517
21.7667	-0.000578
21.7833	-0.000408
21.8	-0.000438
21.8167	-0.000583
21.8333	-0.000762
21.85	-0.00074
21.8667	-0.000548
21.8833	-0.000316
21.9	-0.000164
21.9167	-9.7e-05
21.9333	-0.000122
21.95	-5.7e-05
21.9667	-2e-06
21.9833	0.000163
22	0.000288
22.0167	0.00028
22.0333	0.00023
22.05	0.00062
22.0667	0.00048
22.0833	0.00032
22.1	0.000179
22.1167	0.000197
22.1333	0.000523
22.15	0.000739
22.1667	0.000636
22.1833	0.000542
22.2	0.000328
22.2167	-5.9e-05
22.2333	-0.000127
22.25	5.5e-05
22.2667	0.000397
22.2833	0.000749
22.3	0.000961
22.3167	0.00082
22.3333	0.000416
22.35	0.000141
22.3667	-0.000163
22.3833	-0.000327
22.4	-0.000211
22.4167	-5e-05
22.4333	-0.000113
22.45	-0.000167
22.4667	-0.00022
22.4833	-0.000453
22.5	-0.000966
22.5167	-0.001276
22.5333	-0.001211
22.55	-0.001116
22.5667	-0.001181
22.5833	-0.001216
22.6	-0.001291
22.6167	-0.001463
22.6333	-0.00112
22.65	-0.000926
22.6667	-0.000912
22.6833	-0.001009
22.7	-0.000925
22.7167	-0.000985
22.7333	-0.001058
22.75	-0.000841
22.7667	-0.000474
22.7833	-9.7e-05
22.8	0.00028
22.8167	0.000718
22.8333	0.000866
22.85	0.001105
22.8667	0.001133
22.8833	0.001192
22.9	0.00146
22.9167	0.001494
22.9333	0.001331
22.95	0.001338
22.9667	0.001445
22.9833	0.001521
23	0.001478
23.0167	0.001541
23.0333	0.001439
23.05	0.001096
23.0667	0.000673
23.0833	0.000391
23.1	0.000148
23.1167	-4e-05
23.1333	-0.000375
23.15	-0.00053
23.1667	-0.000555
23.1833	-0.0006
23.2	-0.000575
23.2167	-0.000427
23.2333	-0.000498
23.25	-0.000569
23.2667	-0.000719
23.2833	-0.00101
23.3	-0.001
23.3167	-0.000919
23.3333	-0.000767
23.35	-0.000624
23.3667	-0.000442
23.3833	-4.9e-05
23.4	-6.7e-05
23.4167	7.8e-05
23.4333	0.000605
23.45	0.000871
23.4667	0.001038
23.4833	0.001755
23.5	0.002132
23.5167	0.002431
23.5333	0.000594
23.55	-0.002694
23.5667	-0.004732
23.5833	-0.00307
23.6	-0.002628
23.6167	-0.004782
23.6333	-0.007674
23.65	-0.008896
23.6667	-0.009398
23.6833	-0.01098
23.7	-0.014511
23.7167	-0.01593
23.7333	-0.014955
23.75	-0.013081
23.7667	-0.011576
23.7833	-0.012862
23.8	-0.012697
23.8167	-0.011019
23.8333	-0.009658
23.85	-0.008466
23.8667	-0.007515
23.8833	-0.006894
23.9	-0.005952
23.9167	-0.004607
23.9333	-0.003328
23.95	-0.00225
23.9667	-0.001341
23.9833	-0.000763
24	-0.000434
24.0167	-0.000161
24.0333	-9.5e-05
24.05	-0.000299
24.0667	-0.000122
24.0833	-0.000156
24.1	-3.9e-05
24.1167	0.000311
24.1333	0.000546
24.15	0.000481
24.1667	0.000476
24.1833	0.000601
24.2	0.000705
24.2167	0.000745
24.2333	0.000868
24.25	0.000661
24.2667	0.000634
24.2833	0.000617
24.3	0.000931
24.3167	0.000847
24.3333	0.000886
24.35	0.000885
24.3667	0.000894
24.3833	0.000924
24.4	0.000883
24.4167	0.000412
24.4333	-0.000138
24.45	-0.000399
24.4667	-0.000389
24.4833	-0.0005
24.5	-0.00051
24.5167	-0.000764
24.5333	-0.00096
24.55	-0.000717
24.5667	-0.000364
24.5833	-0.000161
24.6	-0.000378
24.6167	-0.00087
24.6333	-0.001098
24.65	-0.000987
24.6667	-0.001125
24.6833	-0.001283
24.7	-0.000901
24.7167	-0.000566
24.7333	-0.000398
24.75	-0.00047
24.7667	-0.000502
24.7833	-0.000623
24.8	-0.000655
24.8167	-0.000543
24.8333	-0.000448
24.85	-1.2e-05
24.8667	0.000453
24.8833	0.000668
24.9	0.000594
24.9167	0.000524
24.9333	0.000468
24.95	0.000363
24.9667	0.000467
24.9833	0.000601
25	0.000566
25.0167	0.000365
25.0333	0.000299
25.05	0.000333
25.0667	0.000867
25.0833	0.000911
25.1	0.000355
25.1167	0.000274
25.1333	1.6e-05
25.15	-0.000322
25.1667	-0.00043
25.1833	-0.000738
25.2	-0.001466
25.2167	-0.00154
25.2333	-0.001361
25.25	-0.001493
25.2667	-0.001054
25.2833	-0.000846
25.3	-0.000857
25.3167	-0.000694
25.3333	-0.000398
25.35	0.000109
25.3667	0.000195
25.3833	0.000202
25.4	0.000418
25.4167	0.000541
25.4333	0.000589
25.45	0.000788
25.4667	0.001026
25.4833	0.001234
25.5	0.001072
25.5167	0.000388
25.5333	0.000391
25.55	0.000473
25.5667	0.000575
25.5833	0.000778
25.6	0.00049
25.6167	0.0003
25.6333	0.000156
25.65	-0.000468
25.6667	-0.000722
25.6833	-0.001126
25.7	-0.00143
25.7167	-0.001447
25.7333	-0.001427
25.75	-0.001178
25.7667	-0.000999
25.7833	-0.00052
25.8	4.9e-05
25.8167	0.000136
25.8333	0.000151
25.85	0.000156
25.8667	-2e-05
25.8833	-8.5e-05
25.9	-1e-05
25.9167	0.000454
25.9333	0.000768
25.95	0.001222
25.9667	0.001096
25.9833	0.00117
26	-0.000195
26.0167	-0.000661
26.0333	-0.002055
26.05	-0.004589
26.0667	-0.006673
26.0833	-0.004457
26.1	-0.002111
26.1167	-0.001674
26.1333	-0.002434
26.15	-0.002955
26.1667	-0.000935
26.1833	-0.003506
26.2	-0.010246
26.2167	-0.014245
26.2333	-0.01442
26.25	-0.012666
26.2667	-0.011011
26.2833	-0.011047
26.3	-0.010222
26.3167	-0.008545
26.3333	-0.007564
26.35	-0.007042
26.3667	-0.006631
26.3833	-0.00577
26.4	-0.004689
26.4167	-0.003294
26.4333	-0.002475
26.45	-0.001775
26.4667	-0.001276
26.4833	-0.001066
26.5	-0.000827
26.5167	-0.000343
26.5333	-4.4e-05
26.55	0.000166
26.5667	0.000346
26.5833	0.000436
26.6	0.000536
26.6167	0.00049
26.6333	0.000592
26.65	0.000505
26.6667	0.000488
26.6833	0.00063
26.7	0.000553
26.7167	0.00043
26.7333	0.000276
26.75	0.000273
26.7667	0.000259
26.7833	0.000446
26.8	0.000832
26.8167	0.001153
26.8333	0.001232
26.85	0.001212
26.8667	0.001291
26.8833	0.00134
26.9	0.00156
26.9167	0.001582
26.9333	0.00155
26.95	0.001908
26.9667	0.001236
26.9833	0.000364
27	-0.000208
27.0167	-0.0005
27.0333	-0.000493
27.05	-0.000285
27.0667	-0.000317
27.0833	-0.00111
27.1	-0.001192
27.1167	-0.001048
27.1333	-0.0012
27.15	-0.001582
27.1667	-0.002324
27.1833	-0.002447
27.2	-0.002359
27.2167	-0.002236
27.2333	-0.002213
27.25	-0.00229
27.2667	-0.001987
27.2833	-0.001424
27.3	-0.000781
27.3167	-0.000231
27.3333	0.00015
27.35	0.000251
27.3667	0.000242
27.3833	0.000263
27.4	0.000384
27.4167	0.000473
27.4333	0.000677
27.45	0.001031
27.4667	0.001216
27.4833	0.00118
27.5	0.001274
27.5167	0.001348
27.5333	0.001259
27.55	0.000959
27.5667	0.00089
27.5833	0.000711
27.6	0.000472
27.6167	0.000222
27.6333	7.9e-05
27.65	0.000156
27.6667	0.000163
27.6833	0.00035
27.7	0.000427
27.7167	0.000322
27.7333	0.000152
27.75	-0.000168
27.7667	-0.000487
27.7833	-0.000577
27.8	-0.000697
27.8167	-0.000949
27.8333	-0.001179
27.85	-0.001378
27.8667	-0.001377
27.8833	-0.001086
27.9	-0.001155
27.9167	-0.001307
27.9333	-0.001205
27.95	-0.001054
27.9667	-0.000912
27.9833	-0.00076
28	-0.000579
28.0167	-0.000378
28.0333	-0.000151
28.05	-4e-06
28.0667	0.000113
28.0833	0.00058
28.1	0.000157
28.1167	0.000314
28.1333	0.000732
28.15	0.0011
28.1667	0.001028
28.1833	0.001237
28.2	0.001355
28.2167	0.001485
28.2333	0.001608
28.25	0.001581
28.2667	0.001395
28.2833	0.000708
28.3	0.000162
28.3167	-0.000373
28.3333	-0.000515
28.35	-0.000567
28.3667	-0.000588
28.3833	-0.00057
28.4	-0.000171
28.4167	-0.000412
28.4333	-0.00061
28.45	-0.001158
28.4667	-0.001816
28.4833	-0.000973
28.5	0.000799
28.5167	0.001542
28.5333	3.9e-05
28.55	-0.002904
28.5667	-0.007407
28.5833	-0.006871
28.6	-0.005714
28.6167	-0.006445
28.6333	-0.008962
28.65	-0.010808
28.6667	-0.011154
28.6833	-0.011051
28.7	-0.013437
28.7167	-0.016032
28.7333	-0.015409
28.75	-0.012967
28.7667	-0.012974
28.7833	-0.014012
28.8	-0.012179
28.8167	-0.009654
28.8333	-0.007891
28.85	-0.006387
28.8667	-0.005064
28.8833	-0.004371
28.9	-0.003627
28.9167	-0.002231
28.9333	-0.000355
28.95	0.001112
28.9667	0.001968
28.9833	0.002245
29	0.002161
29.0167	0.00183
29.0333	0.00146
29.05	0.0016
29.0667	0.00187
29.0833	0.001869
29.1	0.001769
29.1167	0.00142
29.1333	0.001058
29.15	0.000915
29.1667	0.000823
29.1833	0.00078
29.2	0.000328
29.2167	-0.000215
29.2333	-0.000611
29.25	-0.001086
29.2667	-0.001781
29.2833	-0.002097
29.3	-0.001862
29.3167	-0.00155
29.3333	-0.001398
29.35	-0.001206
29.3667	-0.001064
29.3833	-0.001213
29.4	-0.001211
29.4167	-0.001202
29.4333	-0.001357
29.45	-0.001493
29.4667	-0.001588
29.4833	-0.001434
29.5	-0.001079
29.5167	-0.000927
29.5333	-0.00065
29.55	-0.000262
29.5667	5.6e-05
29.5833	0.000394
29.6	0.000522
29.6167	0.000347
29.6333	9.2e-05
29.65	-1.4e-05
29.6667	0.00028
29.6833	0.000695
29.7	0.000819
29.7167	0.000742
29.7333	0.000596
29.75	0.00052
29.7667	0.000723
29.7833	0.000537
29.8	0.000481
29.8167	0.000583
29.8333	0.000547
29.85	0.000321
29.8667	0.000155
29.8833	-0.000111
29.9	-0.000207
29.9167	-0.000165
29.9333	-5.2e-05
29.95	8.1e-05
29.9667	0.000124
29.9833	-0.000193
30	-0.0005
30.0167	-0.000849
30.0333	-0.001258
30.05	-0.001487
30.0667	-0.001335
30.0833	-0.000784
30.1	-0.000543
30.1167	-0.000343
30.1333	-7.2e-05
30.15	-0.000131
30.1667	-0.000311
30.1833	-0.00017
30.2	-0.000139
30.2167	-0.000549
30.2333	-0.000784
30.25	-0.00087
30.2667	-0.000496
30.2833	-0.000211
30.3	0.000203
30.3167	0.000667
30.3333	0.00098
30.35	0.000863
30.3667	0.000666
30.3833	0.000749
30.4	0.000412
30.4167	0.000125
30.4333	0.00015
30.45	1.6e-05
30.4667	-8.9e-05
30.4833	0.000277
30.5	0.000992
30.5167	0.001579
30.5333	0.001849
30.55	0.001929
30.5667	0.00147
30.5833	0.00112
30.6	0.000741
30.6167	0.000252
30.6333	-0.000244
30.65	-0.00042
30.6667	-0.000246
30.6833	4.8e-05
30.7	0.000142
30.7167	-2.3e-05
30.7333	-6.9e-05
30.75	-3.5e-05
30.7667	3e-05
30.7833	5.4e-05
30.8	-0.000141
30.8167	-0.000317
30.8333	-0.000695
30.85	-0.001224
30.8667	-0.001652
30.8833	-0.001591
30.9	-0.001309
30.9167	-0.000828
30.9333	-0.00036
30.95	-0.000143
30.9667	-4.5e-05
30.9833	-0.000997
31	-0.00174
31.0167	-0.004472
31.0333	-0.004817
31.05	-0.005461
31.0667	-0.008096
31.0833	-0.00637
31.1	-0.004485
31.1167	-0.004539
31.1333	-0.006384
31.15	-0.007659
31.1667	-0.008293
31.1833	-0.008438
31.2	-0.007993
31.2167	-0.008117
31.2333	-0.0084
31.25	-0.007543
31.2667	-0.006325
31.2833	-0.005048
31.3	-0.004411
31.3167	-0.004963
31.3333	-0.004792
31.35	-0.004501
31.3667	-0.00398
31.3833	-0.003568
31.4	-0.002687
31.4167	-0.001475
31.4333	-0.000738
31.45	-0.000181
31.4667	0.000697
31.4833	0.000974
31.5	0.000881
31.5167	0.001009
31.5333	0.001104
31.55	0.000769
31.5667	0.000724
31.5833	0.000689
31.6	0.000404
31.6167	6.9e-05
31.6333	0
31.65	-9.8e-05
31.6667	-0.000176
31.6833	-0.000285
31.7	-0.000253
31.7167	-0.000111
31.7333	-0.000285
31.75	-0.000449
31.7667	-0.000552
31.7833	-0.000476
31.8	-0.0001
31.8167	0.000287
31.8333	0.000627
31.85	0.000947
31.8667	0.001027
31.8833	0.001036
31.9	0.000946
31.9167	0.000946
31.9333	0.000938
31.95	0.000989
31.9667	0.00082
31.9833	0.000442
32	0.000303
32.0167	1.4e-05
32.0333	-0.000368
32.05	-0.000471
32.0667	-0.000493
32.0833	-0.000566
32.1	-0.000508
32.1167	-0.000731
32.1333	-0.001143
32.15	-0.001224
32.1667	-0.001026
32.1833	-0.001098
32.2	-0.00118
32.2167	-0.001452
32.2333	-0.001575
32.25	-0.001559
32.2667	-0.001312
32.2833	-0.001076
32.3	-0.00074
32.3167	-0.000303
32.3333	0.000174
32.35	0.00065
32.3667	0.000967
32.3833	0.001134
32.4	0.000831
32.4167	0.000237
32.4333	0.000658
32.45	0.001218
32.4667	0.001508
32.4833	0.001108
32.5	0.000508
32.5167	0.000728
32.5333	0.000972
32.55	0.000636
32.5667	0.0002
32.5833	-5.7e-05
32.6	-0.000393
32.6167	-0.000609
32.6333	-0.001124
32.65	-0.001089
32.6667	-0.000844
32.6833	-0.000569
32.7	-0.000184
32.7167	0.000351
32.7333	-0.000234
32.75	-8.9e-05
32.7667	-0.000153
32.7833	-0.000428
32.8	-0.000253
32.8167	-0.000398
32.8333	-0.000492
32.85	-0.000617
32.8667	-0.000651
32.8833	-0.000496
32.9	-4e-05
32.9167	0.000205
32.9333	4.3e-05
32.95	3e-05
32.9667	-0.000172
32.9833	-0.000525
33	-0.000377
33.0167	-0.00083
33.0333	-0.001048
33.05	-0.000816
33.0667	-0.000864
33.0833	-0.000922
33.1	-0.00078
33.1167	-0.000558
33.1333	-0.000386
33.15	-8.5e-05
33.1667	0.000176
33.1833	0.000207
33.2	0.000239
33.2167	0.00032
33.2333	0.000587
33.25	0.001224
33.2667	0.001241
33.2833	0.001008
33.3	0.001055
33.3167	0.001022
33.3333	0.000808
33.35	0.000665
33.3667	0.000803
[truncated: 910 more rows]

## Sheet: Figure 2c.
D-ribulose
Time (mins)	DP (µcal/s)		Molar ratio	∆H (kcal/mol)
0.083333	-0.003941		0.172168	-7.51654
0.1	0.000195		0.317164	-7.07391
0.116667	0.00038		0.463544	-6.86616
0.133333	0.000605		0.611308	-5.42009
0.15	0.001141		0.760455	-4.20606
0.166667	0.001986		0.910986	-2.56279
0.183333	0.002611		1.0629	-1.58879
0.2	0.003107		1.2162	-1.0212
0.216667	0.003192		1.37088	-0.82308
0.233333	0.002918		1.52694	-0.522377
0.25	0.002403		1.68439	-0.63355
0.266667	0.002529		1.84323	-0.364434
0.283333	0.002464		2.00344	-0.301268
0.3	0.002169		2.16504	-0.584765
0.316667	0.001773		2.32803	-0.355399
0.333333	0.001447		2.49239	-0.357682
0.35	0.000811		2.65814	0.014617
0.366667	-0.000185		2.82528	-0.320151
0.383333	-0.000711
0.4	-0.000712
0.416667	-0.000743
0.433333	-0.000924
0.45	-0.001295
0.466667	-0.001066
0.483333	-0.000897
0.5	-0.000416
0.516667	0.000224
0.533333	0.000504
0.55	0.000364
0.566667	0.000535
0.583333	-7.5e-05
0.6	-0.000526
0.616667	-0.001168
0.633333	-0.002079
0.65	-0.002771
0.666667	-0.002692
0.683333	-0.001724
0.7	-0.00154
0.716667	-0.001566
0.733333	-0.002002
0.75	-0.002168
0.766667	-0.002004
0.783333	-0.00237
0.8	-0.00219
0.816667	-0.002002
0.833333	-0.001663
0.85	-0.001464
0.866667	-0.000716
0.883333	-0.000127
0.9	0.000758
0.916667	0.000693
0.933333	-0.000293
0.95	-9.9e-05
0.966667	-0.000144
0.983333	0.00081
1	0.001172
1.01667	0.003124
1.03333	0.002515
1.05	-0.008664
1.06667	-0.028672
1.08333	-0.041681
1.1	-0.04521
1.11667	-0.04545
1.13333	-0.04411
1.15	-0.04242
1.16667	-0.03594
1.18333	-0.02161
1.2	-0.01454
1.21667	-0.01212
1.23333	-0.01087
1.25	-0.00849
1.26667	-0.00793
1.28333	-0.00653
1.3	-0.005119
1.31667	-0.004118
1.33333	-0.003247
1.35	-0.002356
1.36667	-0.002045
1.38333	-0.001804
1.4	-0.001279
1.41667	-0.001476
1.43333	-0.001222
1.45	-0.000669
1.46667	-0.000745
1.48333	-0.000471
1.5	4.7e-05
1.51667	0.000764
1.53333	0.000712
1.55	0.001109
1.56667	0.001727
1.58333	0.002535
1.6	0.003158
1.61667	0.003681
1.63333	0.003094
1.65	0.001766
1.66667	0.001269
1.68333	0.001522
1.7	0.001072
1.71667	0.001442
1.73333	0.001441
1.75	0.000291
1.76667	-0.00076
1.78333	-0.00119
1.8	-0.001413
1.81667	-0.002025
1.83333	-0.001717
1.85	-0.00277
1.86667	-0.002652
1.88333	-0.001605
1.9	-0.000808
1.91667	1.9e-05
1.93333	0.000416
1.95	0.000423
1.96667	0.00028
1.98333	0.000457
2	0.000284
2.01667	0.000792
2.03333	0.00167
2.05	0.002427
2.06667	0.003385
2.08333	0.004033
2.1	0.003892
2.11667	0.003142
2.13333	0.002332
2.15	0.001612
2.16667	0.001052
2.18333	0.000641
2.2	0.000634
2.21667	0.000487
2.23333	0.00082
2.25	0.001004
2.26667	0.001217
2.28333	0.00202
2.3	0.001967
2.31667	0.001444
2.33333	0.001641
2.35	0.001308
2.36667	0.000736
2.38333	0.000113
2.4	-0.000217
2.41667	0.000304
2.43333	0.000415
2.45	0.000626
2.46667	0.001227
2.48333	0.001707
2.5	0.00171
2.51667	0.001873
2.53333	0.001427
2.55	0.00065
2.56667	0.000463
2.58333	0.000866
2.6	0.000969
2.61667	0.001142
2.63333	0.000336
2.65	-0.000181
2.66667	-0.000578
2.68333	-0.000865
2.7	-0.000804
2.71667	-0.000634
2.73333	-0.000574
2.75	-0.001063
2.76667	-0.002133
2.78333	-0.002543
2.8	-0.002527
2.81667	-0.002212
2.83333	-0.001718
2.85	-0.001443
2.86667	-0.001238
2.88333	-0.001133
2.9	-0.001434
2.91667	-0.001735
2.93333	-0.001757
2.95	-0.001339
2.96667	-0.00096
2.98333	-0.000562
3	-8.8e-05
3.01667	0.000464
3.03333	0.001257
3.05	0.001509
3.06667	0.000712
3.08333	0.000904
3.1	0.001372
3.11667	0.00038
3.13333	-0.000883
3.15	-0.000965
3.16667	0.000162
3.18333	0.000579
3.2	0.000853
3.21667	0.000676
3.23333	0.000198
3.25	4.1e-05
3.26667	-0.000506
3.28333	-0.000924
3.3	-0.001075
3.31667	-0.000867
3.33333	-0.000339
3.35	0.000629
3.36667	0.000347
3.38333	0.000216
3.4	1e-05
3.41667	3.4e-05
3.43333	0.000268
3.45	0.001382
3.46667	0.002926
3.48333	0.00607
3.5	0.012471
3.51667	0.017821
3.53333	0.001321
3.55	-0.051879
3.56667	-0.174789
3.58333	-0.344359
3.6	-0.512212
3.61667	-0.631446
3.63333	-0.68927
3.65	-0.691043
3.66667	-0.653497
3.68333	-0.592241
3.7	-0.521777
3.71667	-0.444535
3.73333	-0.367292
3.75	-0.299499
3.76667	-0.243156
3.78333	-0.201734
3.8	-0.171744
3.81667	-0.147974
3.83333	-0.118215
3.85	-0.102706
3.86667	-0.097587
3.88333	-0.086367
3.9	-0.070101
3.91667	-0.062945
3.93333	-0.053179
3.95	-0.043813
3.96667	-0.039157
3.98333	-0.035981
4	-0.033647
4.01667	-0.031505
4.03333	-0.028662
4.05	-0.025209
4.06667	-0.022226
4.08333	-0.019003
4.1	-0.016453
4.11667	-0.014473
4.13333	-0.011973
4.15	-0.010484
4.16667	-0.008894
4.18333	-0.008154
4.2	-0.007257
4.21667	-0.00559
4.23333	-0.003303
4.25	-0.002006
4.26667	-0.002179
4.28333	-0.001443
4.3	-0.000958
4.31667	-0.000914
4.33333	-0.00092
4.35	-0.001306
4.36667	-0.001472
4.38333	-0.001217
4.4	-0.000825
4.41667	-0.000724
4.43333	-0.001002
4.45	-0.000721
4.46667	-0.00106
4.48333	-0.001288
4.5	-0.001658
4.51667	-0.001399
4.53333	-0.00096
4.55	-0.001131
4.56667	-0.000902
4.58333	-0.001213
4.6	-0.001176
4.61667	-0.000888
4.63333	-0.000781
4.65	-0.000694
4.66667	-0.000446
4.68333	-0.000759
4.7	-0.000592
4.71667	-0.000354
4.73333	-0.000247
4.75	-0.00039
4.76667	-0.000112
4.78333	-5.5e-05
4.8	-0.000866
4.81667	-0.001667
4.83333	-0.001467
4.85	-0.000808
4.86667	-0.000248
4.88333	0.000432
4.9	0.001035
4.91667	0.001149
4.93333	0.000494
4.95	0.000248
4.96667	0.000473
4.98333	0.000658
5	0.000988
5.01667	0.00218
5.03333	0.003522
5.05	0.003455
5.06667	0.003937
5.08333	0.003809
5.1	0.002988
5.11667	0.002649
5.13333	0.00203
5.15	0.001191
5.16667	0.000913
5.18333	0.000614
5.2	0.00048
5.21667	-0.000281
5.23333	-0.000552
5.25	-0.000393
5.26667	-0.000474
5.28333	-0.000785
5.3	-0.000703
5.31667	-0.000898
5.33333	-0.000293
5.35	0.000601
5.36667	0.000896
5.38333	0.001021
5.4	0.000878
5.41667	0.001096
5.43333	0.002015
5.45	0.002544
5.46667	0.002452
5.48333	0.002251
5.5	0.001
5.51667	-7e-05
5.53333	-0.00072
5.55	-0.00104
5.56667	-0.00109
5.58333	-0.00126
5.6	-0.001121
5.61667	-0.000933
5.63333	-0.000956
5.65	-0.001208
5.66667	-0.0017
5.68333	-0.001912
5.7	-0.001907
5.71667	-0.001754
5.73333	-0.001391
5.75	-0.001408
5.76667	-0.001424
5.78333	-0.000921
5.8	-0.000852
5.81667	-0.000685
5.83333	-0.000377
5.85	-0.00019
5.86667	0.000187
5.88333	0.000565
5.9	0.000428
5.91667	-0.000101
5.93333	-0.00065
5.95	-0.001849
5.96667	-0.002938
5.98333	-0.002707
6	-0.00226
6.01667	-0.005476
6.03333	-0.008081
6.05	-0.039176
6.06667	-0.135142
6.08333	-0.276067
6.1	-0.429196
6.11667	-0.542808
6.13333	-0.60527
6.15	-0.623431
6.16667	-0.605293
6.18333	-0.566605
6.2	-0.50582
6.21667	-0.441848
6.23333	-0.379386
6.25	-0.317204
6.26667	-0.268322
6.28333	-0.22155
6.3	-0.181762
6.31667	-0.147976
6.33333	-0.12558
6.35	-0.111224
6.36667	-0.093559
6.38333	-0.073183
6.4	-0.066101
6.41667	-0.060691
6.43333	-0.053911
6.45	-0.043311
6.46667	-0.036932
6.48333	-0.034292
6.5	-0.032566
6.51667	-0.030082
6.53333	-0.027768
6.55	-0.023935
6.56667	-0.020611
6.58333	-0.017707
6.6	-0.015687
6.61667	-0.012589
6.63333	-0.009132
6.65	-0.008104
6.66667	-0.008046
6.68333	-0.007278
6.7	-0.005354
6.71667	-0.003322
6.73333	-0.00251
6.75	-0.001119
6.76667	0.000653
6.78333	0.000635
6.8	0.000464
6.81667	0.00051
6.83333	0.001116
6.85	0.001162
6.86667	0.001948
6.88333	0.001324
6.9	0.000606
6.91667	0.000337
6.93333	0.000607
6.95	0.000637
6.96667	-3.3e-05
6.98333	0.000538
7	0.000405
7.01667	-0.000191
7.03333	-0.000496
7.05	-0.000432
7.06667	-0.000257
7.08333	-0.000273
7.1	-0.000441
7.11667	-0.000492
7.13333	0.000177
7.15	0.001036
7.16667	0.001255
7.18333	0.001674
7.2	0.0022
7.21667	0.002503
7.23333	0.002927
7.25	0.0028
7.26667	0.002614
7.28333	0.003007
7.3	0.003517
7.31667	0.004223
7.33333	0.00386
7.35	0.003716
7.36667	0.002612
7.38333	0.002049
7.4	0.002079
7.41667	0.002213
7.43333	0.001478
7.45	0.000662
7.46667	-0.000443
7.48333	-0.001048
7.5	-0.001444
7.51667	-0.002507
7.53333	-0.004511
7.55	-0.006095
7.56667	-0.006588
7.58333	-0.005982
7.6	-0.005438
7.61667	-0.004995
7.63333	-0.005272
7.65	-0.005518
7.66667	-0.005195
7.68333	-0.005012
7.7	-0.004621
7.71667	-0.004481
7.73333	-0.004541
7.75	-0.004032
7.76667	-0.003432
7.78333	-0.003002
7.8	-0.002352
7.81667	-0.001531
7.83333	-0.001
7.85	-0.001039
7.86667	-0.001048
7.88333	-0.001227
7.9	-0.001342
7.91667	-0.001383
7.93333	-0.001294
7.95	-0.000695
7.96667	-0.000395
7.98333	-0.000666
8	-0.000709
8.01667	-0.000323
8.03333	0.000242
8.05	0.000578
8.06667	0.000913
8.08333	0.001539
8.1	0.002016
8.11667	0.002597
8.13333	0.003957
8.15	0.003998
8.16667	0.004588
8.18333	0.004688
8.2	0.003974
8.21667	0.003916
8.23333	0.004928
8.25	0.006159
8.26667	0.007181
8.28333	0.007043
8.3	0.006741
8.31667	0.004077
8.33333	0.000602
8.35	-6.2e-05
8.36667	0.001143
8.38333	0.000369
8.4	-0.00165
8.41667	-0.004053
8.43333	-0.004225
8.45	-0.002518
8.46667	-0.0019
8.48333	-0.005742
8.5	-0.01067
8.51667	-0.010142
8.53333	-0.010124
8.55	-0.031905
8.56667	-0.105007
8.58333	-0.220869
8.6	-0.341526
8.61667	-0.448858
8.63333	-0.51953
8.65	-0.551382
8.66667	-0.555434
8.68333	-0.537666
8.7	-0.498963
8.71667	-0.447126
8.73333	-0.386849
8.75	-0.329551
8.76667	-0.270564
8.78333	-0.222946
8.8	-0.182595
8.81667	-0.153009
8.83333	-0.133503
8.85	-0.116147
8.86667	-0.103741
8.88333	-0.095065
8.9	-0.084796
8.91667	-0.074162
8.93333	-0.054718
8.95	-0.046204
8.96667	-0.04219
8.98333	-0.039506
9	-0.036819
9.01667	-0.033767
9.03333	-0.031476
9.05	-0.029355
9.06667	-0.026754
9.08333	-0.023832
9.1	-0.021848
9.11667	-0.01967
9.13333	-0.017192
9.15	-0.015045
9.16667	-0.012547
9.18333	-0.010399
9.2	-0.009338
9.21667	-0.008874
9.23333	-0.008471
9.25	-0.007377
9.26667	-0.007063
9.28333	-0.006809
9.3	-0.005873
9.31667	-0.005284
9.33333	-0.004675
9.35	-0.003955
9.36667	-0.003596
9.38333	-0.003647
9.4	-0.004086
9.41667	-0.004132
9.43333	-0.003978
9.45	-0.004115
9.46667	-0.004311
9.48333	-0.004327
9.5	-0.004042
9.51667	-0.003844
9.53333	-0.003256
9.55	-0.002308
9.56667	-0.000591
9.58333	0.000197
9.6	0.000646
9.61667	0.001297
9.63333	0.001209
9.65	0.00234
9.66667	0.004141
9.68333	0.007092
9.7	0.009114
9.71667	0.005028
9.73333	0.000591
9.75	-0.000805
9.76667	-0.001981
9.78333	-0.003027
9.8	-0.003343
9.81667	-0.001687
9.83333	-0.002441
9.85	-0.003846
9.86667	-0.00332
9.88333	-0.001944
9.9	-0.001098
9.91667	0.001049
9.93333	0.003026
9.95	0.004353
9.96667	0.00178
9.98333	0.001257
10	0.000265
10.0167	-0.000518
10.0333	-0.00108
10.05	-0.001422
10.0667	-0.000664
10.0833	-0.000267
10.1	-0.000369
10.1167	-0.000721
10.1333	-0.001313
10.15	-0.001336
10.1667	-0.000508
10.1833	0.00025
10.2	0.000507
10.2167	-0.000115
10.2333	-0.001108
10.25	-0.00123
10.2667	-0.000923
10.2833	-0.000705
10.3	-0.000378
10.3167	3e-05
10.3333	0.000237
10.35	-0.000305
10.3667	-0.000848
10.3833	-0.001011
10.4	-0.001003
10.4167	-0.000405
10.4333	5.3e-05
10.45	-0.000129
10.4667	-0.000391
10.4833	-0.000403
10.5	-0.000194
10.5167	0.000806
10.5333	0.001475
10.55	0.001575
10.5667	0.001315
10.5833	0.001274
10.6	0.000815
10.6167	0.000397
10.6333	1e-05
10.65	-7.8e-05
10.6667	0.000104
10.6833	0.000126
10.7	0.00035
10.7167	-5e-06
10.7333	-0.00026
10.75	-0.000415
10.7667	-0.00069
10.7833	-0.000675
10.8	-0.000499
10.8167	-0.000582
10.8333	-0.000704
10.85	-0.000386
10.8667	0.000252
10.8833	0.00051
10.9	0.001089
10.9167	0.00122
10.9333	0.001281
10.95	0.001982
10.9667	0.001513
10.9833	0.001815
11	0.005117
11.0167	0.009302
11.0333	0.009196
11.05	-0.007459
11.0667	-0.058695
11.0833	-0.13743
11.1	-0.232225
11.1167	-0.318717
11.1333	-0.38049
11.15	-0.422782
11.1667	-0.440214
11.1833	-0.436997
11.2	-0.415638
11.2167	-0.377738
11.2333	-0.334538
11.25	-0.286937
11.2667	-0.239867
11.2833	-0.201767
11.3	-0.169616
11.3167	-0.143313
11.3333	-0.12275
11.35	-0.105987
11.3667	-0.093365
11.3833	-0.081612
11.4	-0.072509
11.4167	-0.065274
11.4333	-0.057129
11.45	-0.049464
11.4667	-0.042779
11.4833	-0.036775
11.5	-0.030469
11.5167	-0.024863
11.5333	-0.018506
11.55	-0.01452
11.5667	-0.013943
11.5833	-0.012707
11.6	-0.01046
11.6167	-0.008552
11.6333	-0.007104
11.65	-0.005616
11.6667	-0.006048
11.6833	-0.0062
11.7	-0.007302
11.7167	-0.008063
11.7333	-0.008094
11.75	-0.007755
11.7667	-0.006226
11.7833	-0.005007
11.8	-0.003867
11.8167	-0.003578
11.8333	-0.003338
11.85	-0.003908
11.8667	-0.004448
11.8833	-0.005028
11.9	-0.004818
11.9167	-0.004128
11.9333	-0.002878
11.95	-0.001688
11.9667	-0.001228
11.9833	-0.001207
12	-0.001227
12.0167	-0.001397
12.0333	-0.002167
12.05	-0.002046
12.0667	-0.001666
12.0833	-0.001386
12.1	-0.001225
12.1167	-0.001275
12.1333	-0.001055
12.15	-0.000105
12.1667	0.000225
12.1833	0.000235
12.2	9.5e-05
12.2167	-3.5e-05
12.2333	-0.000526
12.25	-0.000926
12.2667	-0.001387
12.2833	-0.001757
12.3	-0.001838
12.3167	-0.001229
12.3333	-0.00038
12.35	0.000199
12.3667	0.000558
12.3833	-6.3e-05
12.4	-0.000634
12.4167	-0.000735
12.4333	-0.000226
12.45	0.000574
12.4667	0.002573
12.4833	0.003632
12.5	0.003611
12.5167	0.002211
12.5333	0.001001
12.55	0.000871
12.5667	0.000571
12.5833	0.001551
12.6	0.001041
12.6167	0.000941
12.6333	0.000501
12.65	-0.001149
12.6667	-0.002149
12.6833	-0.001629
12.7	-0.002109
12.7167	-0.002201
12.7333	-0.002093
12.75	-0.001904
12.7667	-0.001886
12.7833	-0.001628
12.8	-0.001739
12.8167	-0.001893
12.8333	-0.002116
12.85	-0.002229
12.8667	-0.001963
12.8833	-0.001526
12.9	-0.001009
12.9167	-0.001052
12.9333	-0.001405
12.95	-0.001838
12.9667	-0.002342
12.9833	-0.002345
13	-0.001857
13.0167	-0.001437
13.0333	-0.001297
13.05	-0.001386
13.0667	-0.000986
13.0833	-0.000756
13.1	-0.000704
13.1167	-0.000735
13.1333	4.4e-05
13.15	0.000532
13.1667	0.000561
13.1833	0.0006
13.2	0.001231
13.2167	0.001803
13.2333	0.002036
13.25	0.001968
13.2667	0.002711
13.2833	0.003273
13.3	0.003189
13.3167	0.00262
13.3333	0.00232
13.35	0.002241
13.3667	0.002761
13.3833	0.003472
13.4	0.003196
13.4167	0.002966
13.4333	0.003107
13.45	0.002817
13.4667	0.001058
13.4833	-0.001502
13.5	0.000472
13.5167	0.003342
13.5333	-0.001299
13.55	-0.020259
13.5667	-0.058949
13.5833	-0.110319
13.6	-0.176636
13.6167	-0.231508
13.6333	-0.274421
13.65	-0.300823
13.6667	-0.320085
13.6833	-0.325147
13.7	-0.313546
13.7167	-0.284041
13.7333	-0.248277
13.75	-0.210122
13.7667	-0.180257
13.7833	-0.153893
13.8	-0.129676
13.8167	-0.107845
13.8333	-0.094465
13.85	-0.080635
13.8667	-0.071715
13.8833	-0.062905
13.9	-0.056472
13.9167	-0.051428
13.9333	-0.045264
13.95	-0.039339
13.9667	-0.033785
13.9833	-0.030461
14	-0.028654
14.0167	-0.026007
14.0333	-0.02377
14.05	-0.020333
14.0667	-0.017765
14.0833	-0.016728
14.1	-0.015179
14.1167	-0.013191
14.1333	-0.012152
14.15	-0.011883
14.1667	-0.011994
14.1833	-0.011525
14.2	-0.011155
14.2167	-0.010816
14.2333	-0.010577
14.25	-0.009968
14.2667	-0.009069
14.2833	-0.00848
14.3	-0.008309
14.3167	-0.008231
14.3333	-0.008543
14.35	-0.008535
14.3667	-0.008397
14.3833	-0.007409
14.4	-0.00617
14.4167	-0.005124
14.4333	-0.003439
14.45	-0.002763
14.4667	-0.002157
14.4833	-0.001531
14.5	-0.000545
14.5167	0.000707
14.5333	0.001149
14.55	0.001051
14.5667	0.000753
14.5833	0.000586
14.6	0.000528
14.6167	0.000335
14.6333	0.000473
14.65	0.00106
14.6667	0.001037
14.6833	0.000664
14.7	0.000112
14.7167	-0.000187
14.7333	-2.6e-05
14.75	0.000504
14.7667	0.000655
14.7833	0.000406
14.8	0.000357
14.8167	0.000261
14.8333	0.000794
14.85	0.000538
14.8667	-0.000129
14.8833	-0.000686
14.9	-0.001132
14.9167	-0.001098
14.9333	-0.001073
14.95	-0.000569
14.9667	0.000726
14.9833	0.00115
15	0.000915
15.0167	-0.000191
15.0333	-0.001066
15.05	-0.000642
15.0667	0.000103
15.0833	0.001197
15.1	0.000912
15.1167	0.001335
15.1333	0.002428
15.15	0.003081
15.1667	0.003575
15.1833	0.003198
15.2	0.002071
15.2167	0.000861
15.2333	0.001121
15.25	0.00078
15.2667	0.00126
15.2833	-0.00013
15.3	-0.003531
15.3167	-0.004708
15.3333	-0.004606
15.35	-0.004733
15.3667	-0.004651
15.3833	-0.003248
15.4	-0.002046
15.4167	-0.002993
15.4333	-0.00237
15.45	-0.001397
15.4667	0.000336
15.4833	0.002269
15.5	0.000942
15.5167	0.000666
15.5333	0.0022
15.55	0.001854
15.5667	9.8e-05
15.5833	0.000672
15.6	-0.001665
15.6167	-0.002259
15.6333	-0.001124
15.65	0.000821
15.6667	-0.000764
15.6833	-0.000759
15.7	0.001526
15.7167	0.001082
15.7333	-0.000711
15.75	-0.002205
15.7667	0.001122
15.7833	0.000748
15.8	0.001224
15.8167	0.001872
15.8333	0.00063
15.85	0.000448
15.8667	0.000546
15.8833	0.000144
15.9	-0.000408
15.9167	-0.000709
15.9333	-0.00183
15.95	-0.00287
15.9667	-0.004131
15.9833	-0.002502
16	0.001607
16.0167	0.010428
16.0333	0.011719
16.05	-0.002951
16.0667	-0.04201
16.0833	-0.09107
16.1	-0.134249
16.1167	-0.167677
16.1333	-0.185284
16.15	-0.197172
16.1667	-0.204969
16.1833	-0.210137
16.2	-0.205675
16.2167	-0.18521
16.2333	-0.163865
16.25	-0.137811
16.2667	-0.111226
16.2833	-0.088982
16.3	-0.073587
16.3167	-0.06164
16.3333	-0.053343
16.35	-0.046006
16.3667	-0.041908
16.3833	-0.039401
16.4	-0.035774
16.4167	-0.031314
16.4333	-0.027064
16.45	-0.022534
16.4667	-0.019083
16.4833	-0.016403
16.5	-0.014843
16.5167	-0.013009
16.5333	-0.010726
16.55	-0.007192
16.5667	-0.004779
16.5833	-0.003025
16.6	-0.003072
16.6167	-0.003834
16.6333	-0.004307
16.65	-0.004079
16.6667	-0.002972
16.6833	-0.002404
16.7	-0.002357
16.7167	-0.002855
16.7333	-0.002994
16.75	-0.002462
16.7667	-0.0027
16.7833	-0.002739
16.8	-0.003257
16.8167	-0.003571
16.8333	-0.003154
16.85	-0.002548
16.8667	-0.001542
16.8833	9.5e-05
16.9	0.000261
16.9167	-0.000918
16.9333	-0.001126
16.95	5e-06
16.9667	0.000756
16.9833	0.000128
17	-0.000771
17.0167	-0.001164
17.0333	-0.001537
17.05	-0.00175
17.0667	-0.001003
17.0833	-0.000357
17.1	0.00034
17.1167	0.001003
17.1333	0.001206
17.15	0.000428
17.1667	-0.000399
17.1833	-0.000256
17.2	0.000237
17.2167	0.000606
17.2333	3.5e-05
17.25	-0.000356
17.2667	-0.000117
17.2833	-0.000158
17.3	-0.000469
17.3167	-0.000133
17.3333	2.2e-05
17.35	1.8e-05
17.3667	-0.000306
17.3833	-0.000201
17.4	-0.000775
17.4167	-0.001252
17.4333	-0.001759
17.45	-0.002156
17.4667	-0.002153
17.4833	-0.00119
17.5	-0.000777
17.5167	-0.000326
17.5333	0.000516
17.55	0.000367
17.5667	0.000178
17.5833	0.00077
17.6	0.000971
17.6167	0.000353
17.6333	-0.000665
17.65	-0.001023
17.6667	-0.000581
17.6833	0.000271
17.7	0.000292
17.7167	0.000516
17.7333	0.000991
17.75	0.001025
17.7667	0.000789
17.7833	0.000623
17.8	0.000687
17.8167	0.000425
17.8333	1.3e-05
17.85	-0.000139
17.8667	8e-05
17.8833	0.000408
17.9	0.000856
17.9167	0.001338
17.9333	0.001442
17.95	0.001355
17.9667	0.001098
17.9833	0.001081
18	0.001154
18.0167	0.001142
18.0333	0.00103
18.05	0.001069
18.0667	0.001267
18.0833	0.001146
18.1	0.001044
18.1167	0.000867
18.1333	0.00042
18.15	1.3e-05
18.1667	-0.000204
18.1833	-0.00026
18.2	-0.000297
18.2167	-0.000211
18.2333	-0.000365
18.25	-0.000609
18.2667	-0.000832
18.2833	-0.000426
18.3	-0.00051
18.3167	-0.000731
18.3333	-0.000673
18.35	-0.000405
18.3667	-0.000586
18.3833	-0.000908
18.4	-0.00038
18.4167	4e-05
18.4333	0.000119
18.45	0.000609
18.4667	0.000309
18.4833	0.000148
18.5	0.001788
18.5167	-0.000822
18.5333	-0.004301
18.55	-0.013291
18.5667	-0.03149
18.5833	-0.05613
18.6	-0.07933
18.6167	-0.097499
18.6333	-0.108588
18.65	-0.116518
18.6667	-0.120447
18.6833	-0.121756
18.7	-0.121996
18.7167	-0.114865
18.7333	-0.100985
18.75	-0.089284
18.7667	-0.071424
18.7833	-0.055153
18.8	-0.042733
18.8167	-0.036973
18.8333	-0.036014
18.85	-0.035224
18.8667	-0.032955
18.8833	-0.029145
18.9	-0.024545
18.9167	-0.021767
18.9333	-0.018789
18.95	-0.01446
18.9667	-0.010592
18.9833	-0.009934
19	-0.009106
19.0167	-0.008359
19.0333	-0.007763
19.05	-0.007076
19.0667	-0.00665
19.0833	-0.005724
19.1	-0.004758
19.1167	-0.003983
19.1333	-0.003669
19.15	-0.003575
19.1667	-0.003712
19.1833	-0.004158
19.2	-0.004434
19.2167	-0.004202
19.2333	-0.003582
19.25	-0.002751
19.2667	-0.00242
19.2833	-0.001859
19.3	-0.001348
19.3167	-0.00111
19.3333	-0.001113
19.35	-0.000845
19.3667	-0.000448
19.3833	0.000219
19.4	0.000587
19.4167	0.000891
19.4333	0.001004
19.45	0.000507
19.4667	0.000671
19.4833	0.001314
19.5	0.001297
19.5167	0.000417
19.5333	0.000206
19.55	-0.000126
19.5667	-0.001097
19.5833	-0.001848
19.6	-0.00186
19.6167	-0.002285
19.6333	-0.002322
19.65	-0.002078
19.6667	-0.001544
19.6833	-0.001271
19.7	-0.000997
19.7167	-0.000748
19.7333	-0.0008
19.75	-0.001202
19.7667	-0.001514
19.7833	-0.002076
19.8	-0.001888
19.8167	-0.001554
19.8333	-0.000971
19.85	-0.000737
19.8667	-0.000254
19.8833	-0.000521
19.9	-0.000618
19.9167	-0.000617
19.9333	-0.000547
19.95	-0.000407
19.9667	-0.000627
19.9833	-0.000327
20	-1.7e-05
20.0167	0.000532
20.0333	0.000852
20.05	0.000971
20.0667	0.00113
20.0833	0.001779
20.1	0.002228
20.1167	0.002269
20.1333	0.002229
20.15	0.002669
20.1667	0.00361
20.1833	0.00436
20.2	0.004661
20.2167	0.004342
20.2333	0.003403
20.25	0.001665
20.2667	0.000727
20.2833	0.000578
20.3	0.00029
20.3167	-0.00071
20.3333	-0.00148
20.35	-0.00128
20.3667	-0.00152
20.3833	-0.00265
20.4	-0.00309
20.4167	-0.004043
20.4333	-0.004067
20.45	-0.004251
20.4667	-0.004686
20.4833	-0.00477
20.5	-0.004304
20.5167	-0.003912
20.5333	-0.00331
20.55	-0.002809
20.5667	-0.002247
20.5833	-0.002326
20.6	-0.002645
20.6167	-0.002374
20.6333	-0.001693
20.65	-0.000512
20.6667	0.000399
20.6833	0.001289
20.7	0.00199
20.7167	0.003044
20.7333	0.004569
20.75	0.005625
20.7667	0.00652
20.7833	0.007295
20.8	0.009521
20.8167	0.013191
20.8333	0.014703
20.85	0.013295
20.8667	0.003598
20.8833	-0.00763
20.9	-0.008538
20.9167	-0.007633
20.9333	-0.007588
20.95	-0.007133
20.9667	-0.006097
20.9833	-0.005732
21	-0.005007
21.0167	-0.001481
21.0333	0.000634
21.05	-0.00672
21.0667	-0.018355
21.0833	-0.033329
21.1	-0.056123
21.1167	-0.061188
21.1333	-0.061843
21.15	-0.067188
21.1667	-0.070573
21.1833	-0.071038
21.2	-0.068652
21.2167	-0.068458
21.2333	-0.070024
21.25	-0.06806
21.2667	-0.062596
21.2833	-0.054792
21.3	-0.046718
21.3167	-0.037595
21.3333	-0.028133
21.35	-0.024851
21.3667	-0.022769
21.3833	-0.020266
21.4	-0.018164
21.4167	-0.015684
21.4333	-0.013494
21.45	-0.012264
21.4667	-0.010774
21.4833	-0.009145
21.5	-0.007685
21.5167	-0.006617
21.5333	-0.006171
21.55	-0.005504
21.5667	-0.004007
21.5833	-0.002411
21.6	-0.001174
21.6167	-0.00044
21.6333	4.3e-05
21.65	0.000895
21.6667	0.001018
21.6833	0.001031
21.7	0.001764
21.7167	0.001754
21.7333	0.001492
21.75	0.00152
21.7667	0.001699
21.7833	0.001737
21.8	0.001035
21.8167	0.00089
21.8333	0.001113
21.85	0.001486
21.8667	0.001829
21.8833	0.001083
21.9	0.000176
21.9167	-3.5e-05
21.9333	-0.000518
21.95	-0.00068
21.9667	-0.000893
21.9833	-0.000636
22	-4.9e-05
22.0167	0.000284
22.0333	0.000245
22.05	0.000376
22.0667	0.000387
22.0833	0.001168
22.1	0.000908
22.1167	0.000134
22.1333	-0.000332
22.15	-0.000608
22.1667	-0.000305
22.1833	-0.000401
22.2	-0.000668
22.2167	-0.000999
22.2333	-0.000943
22.25	-0.000438
22.2667	-0.000152
22.2833	-0.000386
22.3	-0.00095
22.3167	-0.00132
22.3333	-0.001703
22.35	-0.001786
22.3667	-0.001689
22.3833	-0.001551
22.4	-0.000984
22.4167	-0.000623
22.4333	-0.000185
22.45	8.3e-05
22.4667	0.000161
22.4833	-0.00021
22.5	-0.000562
22.5167	-0.00089
22.5333	-0.001391
22.55	-0.001322
22.5667	-0.001054
22.5833	-0.001025
22.6	-0.000816
22.6167	-0.000232
22.6333	8.8e-05
22.65	0.000288
22.6667	0.000278
22.6833	0.000208
22.7	8e-06
22.7167	-0.000167
22.7333	-0.000295
22.75	0.000207
22.7667	0.000359
22.7833	0.000372
22.8	0.000534
22.8167	0.001392
22.8333	0.002057
22.85	0.001812
22.8667	0.001207
22.8833	0.000402
22.9	0.000207
22.9167	0.000318
22.9333	0.000186
22.95	4.4e-05
22.9667	-8.8e-05
22.9833	5e-05
23	8e-06
23.0167	-0.000198
23.0333	-0.000428
23.05	-0.000407
23.0667	-0.000526
23.0833	-0.000976
23.1	-0.001355
23.1167	-0.001639
23.1333	-0.001746
23.15	-0.001643
23.1667	-0.001561
23.1833	-0.002128
23.2	-0.002565
23.2167	-0.002706
23.2333	-0.00273
23.25	-0.002684
23.2667	-0.001907
23.2833	-0.001551
23.3	-0.001065
23.3167	-0.000791
23.3333	-0.000349
23.35	0.000464
23.3667	0.000556
23.3833	0.001219
23.4	0.002231
23.4167	0.003254
23.4333	0.004566
23.45	0.005498
23.4667	0.005931
23.4833	0.007603
23.5	0.009616
23.5167	0.011609
23.5333	0.004933
23.55	-0.009863
23.5667	-0.025759
23.5833	-0.039415
23.6	-0.054671
23.6167	-0.060616
23.6333	-0.0599
23.65	-0.059744
23.6667	-0.058858
23.6833	-0.055562
23.7	-0.052496
23.7167	-0.050439
23.7333	-0.04819
23.75	-0.043292
23.7667	-0.036944
23.7833	-0.030145
23.8	-0.020347
23.8167	-0.014317
23.8333	-0.015966
23.85	-0.015685
23.8667	-0.015844
23.8833	-0.016403
23.9	-0.015362
23.9167	-0.01375
23.9333	-0.012016
23.95	-0.011352
23.9667	-0.010998
23.9833	-0.009984
24	-0.00824
24.0167	-0.006515
24.0333	-0.006078
24.05	-0.00639
24.0667	-0.006013
24.0833	-0.005536
24.1	-0.004379
24.1167	-0.00293
24.1333	-0.002079
24.15	-0.001638
24.1667	-0.001388
24.1833	-0.000557
24.2	-0.000676
24.2167	-0.001593
24.2333	-0.001999
24.25	-0.002274
24.2667	-0.00316
24.2833	-0.003655
24.3	-0.00294
24.3167	-0.002564
24.3333	-0.002155
24.35	-0.001446
24.3667	-0.001317
24.3833	-0.001558
24.4	-0.001939
24.4167	-0.002278
24.4333	-0.002425
24.45	-0.002901
24.4667	-0.002608
24.4833	-0.002464
24.5	-0.002331
24.5167	-0.001875
24.5333	-0.001397
24.55	-0.001099
24.5667	-0.000961
24.5833	-0.001372
24.6	-0.001984
24.6167	-0.002223
24.6333	-0.00203
24.65	-0.001686
24.6667	-0.001603
24.6833	-0.00145
24.7	-0.001086
24.7167	-0.00052
24.7333	-0.000661
24.75	0.000138
24.7667	0.000347
24.7833	0.000376
24.8	1.5e-05
24.8167	-0.000434
24.8333	-0.000449
24.85	0.000166
24.8667	0.00057
24.8833	0.000725
24.9	0.00072
24.9167	0.001717
24.9333	0.002368
24.95	0.001379
24.9667	0.00102
24.9833	0.001121
25	0.001681
25.0167	0.001265
25.0333	0.000811
25.05	0.000977
25.0667	0.000513
25.0833	0.000129
25.1	-0.001035
25.1167	-0.001667
25.1333	-0.001767
25.15	-0.001437
25.1667	-0.001607
25.1833	-0.002708
25.2	-0.003518
25.2167	-0.003176
25.2333	-0.002204
25.25	-0.000641
25.2667	0.000122
25.2833	0.000435
25.3	0.000887
25.3167	0.001012
25.3333	0.001728
25.35	0.002655
25.3667	0.003291
25.3833	0.003448
25.4	0.004164
25.4167	0.004382
25.4333	0.004932
25.45	0.005011
25.4667	0.003441
25.4833	0.002391
25.5	0.00169
25.5167	0.00098
25.5333	-0.00043
25.55	-0.002011
25.5667	-0.002521
25.5833	-0.002262
25.6	-0.001662
25.6167	-0.001035
25.6333	-0.00112
25.65	-0.001415
25.6667	-0.00158
25.6833	-0.001596
25.7	-0.002051
25.7167	-0.001909
25.7333	-0.001633
25.75	-0.001026
25.7667	-0.000749
25.7833	-0.001033
25.8	-0.000726
25.8167	-0.000833
25.8333	-0.000906
25.85	-0.000889
25.8667	-0.001173
25.8833	-0.001426
25.9	-0.001299
25.9167	-0.001416
25.9333	-0.00177
25.95	-0.001594
25.9667	-0.001618
25.9833	-9.2e-05
26	0.001964
26.0167	0.002626
26.0333	0.003652
26.05	-0.001812
26.0667	-0.014896
26.0833	-0.026101
26.1	-0.037405
26.1167	-0.040933
26.1333	-0.039867
26.15	-0.039451
26.1667	-0.039935
26.1833	-0.038199
26.2	-0.036293
26.2167	-0.03504
26.2333	-0.033683
26.25	-0.032726
26.2667	-0.029399
26.2833	-0.025372
26.3	-0.019585
26.3167	-0.014331
26.3333	-0.009092
26.35	-0.006863
26.3667	-0.006394
26.3833	-0.004385
26.4	-0.002506
26.4167	-0.00023
26.4333	0.001651
26.45	0.001563
26.4667	0.002774
26.4833	0.006475
26.5	0.003657
26.5167	-0.008664
26.5333	-0.01148
26.55	-0.009945
26.5667	-0.0092
26.5833	-0.008216
26.6	-0.007571
26.6167	-0.007069
26.6333	-0.00665
26.65	-0.006462
26.6667	-0.006263
26.6833	-0.005924
26.7	-0.005226
26.7167	-0.004359
26.7333	-0.003636
26.75	-0.002962
26.7667	-0.001789
26.7833	-0.000336
26.8	0.000777
26.8167	0.001409
26.8333	0.001948
26.85	0.002607
26.8667	0.003435
26.8833	0.004484
26.9	0.006043
26.9167	0.00758
26.9333	0.008625
26.95	0.00803
26.9667	0.007305
26.9833	0.00726
27	0.006445
27.0167	0.004659
27.0333	0.0035
27.05	0.002862
27.0667	0.002444
27.0833	0.000646
27.1	-0.001162
27.1167	-0.002091
27.1333	-0.002932
27.15	-0.003963
27.1667	-0.004543
27.1833	-0.003844
27.2	-0.003384
27.2167	-0.003505
27.2333	-0.003808
27.25	-0.00462
27.2667	-0.005752
27.2833	-0.005664
27.3	-0.005027
27.3167	-0.004359
27.3333	-0.003442
27.35	-0.003095
27.3667	-0.003578
27.3833	-0.003232
27.4	-0.002325
27.4167	-0.002098
27.4333	-0.001791
27.45	-0.002204
27.4667	-0.002868
27.4833	-0.002871
27.5	-0.002394
27.5167	-0.002078
27.5333	-0.0018
27.55	-0.001373
27.5667	-0.000856
27.5833	-0.000509
27.6	-0.000281
27.6167	-0.000414
27.6333	-0.000875
27.65	-0.000667
27.6667	-0.000108
27.6833	0.000101
27.7	-0.000691
27.7167	-0.001172
27.7333	-0.001131
27.75	-0.00103
27.7667	-0.000959
27.7833	-0.000678
27.8	2.2e-05
27.8167	0.000504
27.8333	0.001189
27.85	0.001344
27.8667	0.001638
27.8833	0.001333
27.9	0.000898
27.9167	0.000964
27.9333	0.001763
27.95	0.002143
27.9667	0.002503
27.9833	0.004232
28	0.005652
28.0167	0.005843
28.0333	0.005297
28.05	0.003881
28.0667	0.002265
28.0833	0.00144
28.1	0.000264
28.1167	0.000138
28.1333	-0.001157
28.15	-0.001852
28.1667	-0.002117
28.1833	-0.002473
28.2	-0.002468
28.2167	-0.002184
28.2333	-0.001853
28.25	-0.001771
28.2667	-0.00206
28.2833	-0.002259
28.3	-0.001798
28.3167	-0.001508
28.3333	-0.001323
28.35	-0.001258
28.3667	-0.001263
28.3833	-0.001487
28.4	-0.001482
28.4167	-0.001439
28.4333	-0.0007
28.45	-0.000652
28.4667	-0.001194
28.4833	-0.001356
28.5	-0.001467
28.5167	-0.002151
28.5333	-0.000519
28.55	-0.003228
28.5667	-0.011146
28.5833	-0.023425
28.6	-0.033093
28.6167	-0.035993
28.6333	-0.034208
28.65	-0.034623
28.6667	-0.034508
28.6833	-0.034092
28.7	-0.034147
28.7167	-0.032713
28.7333	-0.030234
28.75	-0.029755
28.7667	-0.028585
28.7833	-0.025576
28.8	-0.020267
28.8167	-0.013229
28.8333	-0.011825
28.85	-0.010481
28.8667	-0.007887
28.8833	-0.006043
28.9	-0.006249
28.9167	-0.005566
28.9333	-0.006017
28.95	-0.006659
28.9667	-0.00687
28.9833	-0.006711
29	-0.006112
29.0167	-0.005594
29.0333	-0.00537
29.05	-0.005575
29.0667	-0.006031
29.0833	-0.007376
29.1	-0.008082
29.1167	-0.008349
29.1333	-0.008328
29.15	-0.007898
29.1667	-0.007768
29.1833	-0.007658
29.2	-0.007177
29.2167	-0.006578
29.2333	-0.005601
29.25	-0.004475
29.2667	-0.004228
29.2833	-0.004352
29.3	-0.004615
29.3167	-0.004799
29.3333	-0.004896
29.35	-0.004782
29.3667	-0.004529
29.3833	-0.004136
29.4	-0.004012
29.4167	-0.00433
29.4333	-0.004079
29.45	-0.003579
29.4667	-0.003098
29.4833	-0.002877
29.5	-0.002687
29.5167	-0.002407
29.5333	-0.002029
29.55	-0.00181
29.5667	-0.001832
29.5833	-0.002264
29.6	-0.002456
29.6167	-0.002338
29.6333	-0.002162
29.65	-0.001976
29.6667	-0.001869
29.6833	-0.001513
29.7	-0.001157
29.7167	-0.000791
29.7333	-0.000616
29.75	-0.000551
29.7667	-0.000416
29.7833	-0.000292
29.8	0.000153
29.8167	0.000288
29.8333	0.000462
29.85	0.000455
29.8667	0.000229
29.8833	-0.000287
29.9	-0.000513
29.9167	-0.00058
29.9333	-0.000307
29.95	-0.000574
29.9667	-0.00041
29.9833	1.3e-05
30	-2.4e-05
30.0167	0.000129
30.0333	0.000312
30.05	0.000105
30.0667	-0.000232
30.0833	-0.000999
30.1	-0.000137
30.1167	0.000566
30.1333	0.00069
30.15	0.000823
30.1667	0.000937
30.1833	0.00093
30.2	0.000984
30.2167	0.001147
30.2333	0.000742
30.25	0.001036
30.2667	0.00078
30.2833	0.000605
30.3	0.000159
30.3167	-6.7e-05
30.3333	0.000518
30.35	0.001003
30.3667	0.000777
30.3833	0.000392
30.4	-0.000543
30.4167	-0.000789
30.4333	-0.000784
30.45	-0.00034
30.4667	0.000304
30.4833	0.000858
30.5	0.000933
30.5167	0.000907
30.5333	0.00097
30.55	0.001762
30.5667	0.002285
30.5833	0.003038
30.6	0.002891
30.6167	0.002193
30.6333	0.002012
30.65	0.001162
30.6667	0.000821
30.6833	0.0004
30.7	-0.000811
30.7167	-0.001132
30.7333	-0.0013
30.75	-0.001528
30.7667	-0.001276
30.7833	-0.002713
30.8	-0.003471
30.8167	-0.00301
30.8333	-0.003448
30.85	-0.003266
30.8667	-0.003233
30.8833	-0.002621
30.9	-0.001829
30.9167	-0.001378
30.9333	-0.000536
30.95	-0.000395
30.9667	0.000817
30.9833	0.001289
31	0.00191
31.0167	0.002131
31.0333	-0.001817
31.05	-0.005705
31.0667	-0.010163
31.0833	-0.017051
31.1	-0.021759
31.1167	-0.024207
31.1333	-0.026124
31.15	-0.027461
31.1667	-0.027238
31.1833	-0.026144
31.2	-0.026241
31.2167	-0.026648
31.2333	-0.024543
31.25	-0.022677
31.2667	-0.020862
31.2833	-0.018676
31.3	-0.016781
31.3167	-0.015156
31.3333	-0.014007
31.35	-0.013348
31.3667	-0.01184
31.3833	-0.010611
31.4	-0.009022
31.4167	-0.007904
31.4333	-0.007111
31.45	-0.006488
31.4667	-0.005566
31.4833	-0.005063
31.5	-0.00477
31.5167	-0.004307
31.5333	-0.00341
31.55	-0.002582
31.5667	-0.001764
31.5833	-0.001136
31.6	-0.000638
31.6167	-0.00046
31.6333	-0.000177
31.65	0.000647
31.6667	0.001641
31.6833	0.002415
31.7	0.002379
31.7167	0.001433
31.7333	0.001004
31.75	0.001304
31.7667	0.001195
31.7833	0.001266
31.8	0.001487
31.8167	0.002068
31.8333	0.001407
31.85	0.000795
31.8667	0.000254
31.8833	-0.000387
31.9	-0.001128
31.9167	-0.00153
31.9333	-0.002142
31.95	-0.002665
31.9667	-0.003227
31.9833	-0.003289
32	-0.003162
32.0167	-0.002904
32.0333	-0.002487
32.05	-0.002319
32.0667	-0.002182
32.0833	-0.002045
32.1	-0.001777
32.1167	-0.00157
32.1333	-0.001022
32.15	-0.000534
32.1667	-0.000135
32.1833	8.3e-05
32.2	0.000601
32.2167	0.001279
32.2333	0.001479
32.25	0.001629
32.2667	0.001829
32.2833	0.001858
32.3	0.001928
32.3167	0.001938
32.3333	0.002141
32.35	0.002823
32.3667	0.003375
32.3833	0.003288
32.4	0.00317
32.4167	0.002993
32.4333	0.002878
32.45	0.002504
32.4667	0.002479
32.4833	0.002235
32.5	0.002041
32.5167	0.001656
32.5333	0.001293
32.55	0.00057
32.5667	-0.000112
32.5833	-0.000235
32.6	-0.000258
32.6167	-0.000451
32.6333	-0.000665
32.65	-0.001279
32.6667	-0.001973
32.6833	-0.002848
32.7	-0.002632
32.7167	-0.002286
32.7333	-0.002203
32.75	-0.002271
32.7667	-0.001908
32.7833	-0.001756
32.8	-0.001484
32.8167	-0.000931
32.8333	-0.000432
32.85	-0.000354
32.8667	-0.000365
32.8833	6.4e-05
32.9	0.000672
32.9167	0.000591
32.9333	0.000287
32.95	0.000292
32.9667	4.8e-05
32.9833	0.000363
33	9e-06
33.0167	-0.000276
33.0333	-3.3e-05
33.05	3e-05
33.0667	-0.000327
33.0833	-0.000464
33.1	-0.000301
33.1167	-0.000168
33.1333	-0.000366
33.15	-0.000345
33.1667	0.000406
33.1833	0.000287
33.2	-0.000222
33.2167	0.000149
33.2333	0.000328
33.25	0.000958
33.2667	0.001108
33.2833	0.001718
33.3	0.001287
33.3167	0.001647
33.3333	0.001906
33.35	0.001425
33.3667	0.001023
[truncated: 910 more rows]

## Sheet: Figure 3b.
Time (h)	EHEC (no carbon)			EHEC + D-ribulose
0	0.016	0.014	0.017	0.018	0.011	0.015
	0.017	0.018	0.019	0.019	0.015	0.02
	0.018	0.012	0.02	0.02	0.013	0.02
1	0.019	0.011	0.02	0.02	0.014	0.02
	0.018	0.012	0.019	0.02	0.016	0.02
	0.017	0.012	0.02	0.02	0.019	0.02
2	0.017	0.018	0.02	0.02	0.015	0.02
	0.016	0.019	0.021	0.018	0.015	0.02
	0.018	0.019	0.019	0.02	0.015	0.019
3	0.017	0.018	0.02	0.019	0.016	0.019
	0.017	0.02	0.02	0.018	0.017	0.018
	0.015	0.02	0.016	0.017	0.017	0.019
4	0.016	0.018	0.019	0.019	0.016	0.017
	0.016	0.018	0.019	0.019	0.013	0.019
	0.016	0.018	0.021	0.018	0.016	0.019
5	0.016	0.019	0.02	0.019	0.016	0.019
	0.015	0.018	0.022	0.019	0.017	0.018
	0.016	0.021	0.02	0.018	0.018	0.019
6	0.016	0.019	0.022	0.019	0.017	0.018
	0.015	0.018	0.019	0.018	0.016	0.018
	0.015	0.017	0.02	0.018	0.016	0.018
7	0.017	0.017	0.022	0.019	0.015	0.019
	0.014	0.017	0.019	0.016	0.014	0.018
	0.016	0.018	0.02	0.019	0.016	0.018
8	0.016	0.017	0.02	0.018	0.016	0.019
	0.016	0.018	0.021	0.019	0.017	0.018
	0.014	0.014	0.02	0.018	0.014	0.019
9	0.015	0.016	0.019	0.018	0.014	0.02
	0.016	0.015	0.02	0.018	0.015	0.02
	0.015	0.015	0.018	0.018	0.015	0.019
10	0.016	0.015	0.018	0.018	0.016	0.019
	0.015	0.015	0.018	0.018	0.016	0.02
	0.015	0.013	0.019	0.021	0.014	0.019
11	0.016	0.015	0.017	0.019	0.016	0.019
	0.014	0.015	0.016	0.019	0.016	0.019
	0.015	0.016	0.017	0.019	0.015	0.02
12	0.015	0.012	0.017	0.019	0.013	0.019

## Sheet: Figure 3c.
Time (h)	EHEC + pSU-rbl (no carbon)			EHEC + pSU-rbl + D-ribulose
0	0.016	0.014	0.017	0.016	0.014	0.018
	0.018	0.013	0.018	0.02	0.016	0.021
	0.02	0.014	0.019	0.023	0.015	0.022
1	0.018	0.015	0.02	0.024	0.018	0.022
	0.018	0.017	0.02	0.022	0.018	0.023
	0.016	0.015	0.018	0.025	0.019	0.024
2	0.015	0.014	0.019	0.038	0.019	0.025
	0.015	0.013	0.019	0.028	0.022	0.026
	0.016	0.014	0.019	0.031	0.024	0.027
3	0.016	0.013	0.018	0.033	0.024	0.027
	0.015	0.014	0.018	0.038	0.026	0.029
	0.015	0.016	0.018	0.036	0.03	0.031
4	0.016	0.013	0.016	0.046	0.033	0.033
	0.016	0.012	0.017	0.054	0.043	0.037
	0.015	0.014	0.017	0.062	0.063	0.044
5	0.015	0.013	0.017	0.073	0.078	0.051
	0.015	0.012	0.018	0.09	0.072	0.063
	0.014	0.017	0.017	0.112	0.083	0.073
6	0.014	0.015	0.017	0.115	0.101	0.092
	0.013	0.013	0.015	0.137	0.105	0.104
	0.014	0.012	0.014	0.146	0.097	0.134
7	0.014	0.013	0.016	0.13	0.103	0.159
	0.013	0.013	0.016	0.134	0.106	0.156
	0.013	0.014	0.015	0.132	0.104	0.152
8	0.013	0.014	0.015	0.129	0.106	0.152
	0.013	0.014	0.016	0.128	0.103	0.158
	0.014	0.012	0.015	0.135	0.108	0.157
9	0.014	0.012	0.015	0.131	0.1	0.164
	0.014	0.012	0.015	0.128	0.106	0.165
	0.015	0.013	0.014	0.128	0.099	0.155
10	0.014	0.012	0.014	0.138	0.109	0.152
	0.014	0.013	0.015	0.137	0.104	0.155
	0.014	0.012	0.015	0.138	0.105	0.152
11	0.015	0.012	0.013	0.134	0.102	0.15
	0.014	0.013	0.013	0.129	0.101	0.146
	0.015	0.013	0.014	0.134	0.108	0.147
12	0.015	0.01	0.014	0.131	0.108	0.145

## Sheet: Figure 3d. 
Time (h)	C. rodentium (no carbon)			C. rodentium + D-ribulose
0	0.016	0.019	0.017	0.017	0.018	0.016
	0.017	0.017	0.018	0.016	0.02	0.017
	0.017	0.018	0.016	0.017	0.018	0.017
1	0.015	0.018	0.016	0.016	0.019	0.018
	0.015	0.02	0.016	0.017	0.02	0.018
	0.015	0.021	0.016	0.017	0.022	0.019
2	0.014	0.021	0.016	0.017	0.021	0.02
	0.012	0.019	0.016	0.017	0.024	0.021
	0.013	0.02	0.016	0.019	0.026	0.022
3	0.013	0.019	0.016	0.02	0.027	0.022
	0.013	0.019	0.014	0.022	0.029	0.023
	0.011	0.019	0.015	0.023	0.032	0.026
4	0.012	0.018	0.014	0.027	0.032	0.028
	0.011	0.018	0.014	0.03	0.035	0.031
	0.011	0.018	0.014	0.035	0.041	0.037
5	0.011	0.018	0.014	0.042	0.046	0.044
	0.011	0.018	0.015	0.052	0.05	0.053
	0.011	0.02	0.015	0.064	0.064	0.067
6	0.011	0.018	0.014	0.082	0.07	0.084
	0.01	0.019	0.012	0.1	0.085	0.102
	0.009	0.018	0.012	0.124	0.106	0.128
7	0.011	0.019	0.014	0.154	0.128	0.168
	0.009	0.018	0.012	0.15	0.167	0.16
	0.009	0.02	0.012	0.154	0.157	0.158
8	0.009	0.018	0.013	0.136	0.16	0.156
	0.009	0.018	0.013	0.138	0.159	0.146
	0.01	0.016	0.012	0.134	0.155	0.148
9	0.009	0.016	0.012	0.133	0.137	0.143
	0.01	0.015	0.012	0.134	0.134	0.145
	0.008	0.014	0.011	0.13	0.131	0.139
10	0.008	0.013	0.011	0.13	0.132	0.13
	0.008	0.017	0.011	0.13	0.131	0.133
	0.009	0.013	0.012	0.127	0.133	0.127
11	0.009	0.014	0.01	0.127	0.141	0.128
	0.008	0.015	0.01	0.123	0.14	0.13
	0.008	0.016	0.01	0.122	0.143	0.133
12	0.01	0.012	0.011	0.121	0.135	0.131

## Sheet: Figure 3e.
Time (h)	∆24811-41 (no carbon)			∆24811-41 + D-ribulose
0	0.015	0.019	0.014	0.016	0.013	0.015
	0.016	0.019	0.015	0.017	0.017	0.017
	0.015	0.018	0.015	0.02	0.017	0.018
1	0.014	0.019	0.015	0.019	0.018	0.019
	0.013	0.019	0.014	0.019	0.018	0.018
	0.013	0.02	0.014	0.019	0.02	0.018
2	0.013	0.019	0.015	0.02	0.017	0.019
	0.011	0.019	0.013	0.02	0.018	0.019
	0.012	0.019	0.014	0.021	0.02	0.02
3	0.012	0.019	0.013	0.021	0.019	0.02
	0.011	0.02	0.012	0.021	0.021	0.019
	0.01	0.02	0.013	0.019	0.022	0.019
4	0.011	0.019	0.011	0.02	0.019	0.018
	0.01	0.02	0.012	0.02	0.02	0.018
	0.01	0.02	0.012	0.019	0.022	0.019
5	0.009	0.019	0.012	0.019	0.021	0.019
	0.009	0.019	0.012	0.019	0.021	0.019
	0.009	0.02	0.012	0.019	0.023	0.019
6	0.01	0.02	0.011	0.019	0.023	0.019
	0.008	0.018	0.01	0.018	0.022	0.018
	0.009	0.018	0.01	0.019	0.022	0.018
7	0.01	0.018	0.012	0.02	0.023	0.019
	0.008	0.018	0.01	0.018	0.022	0.018
	0.008	0.019	0.009	0.019	0.023	0.018
8	0.008	0.018	0.01	0.019	0.023	0.019
	0.008	0.017	0.01	0.019	0.024	0.019
	0.008	0.016	0.011	0.019	0.02	0.019
9	0.008	0.016	0.01	0.019	0.021	0.018
	0.007	0.015	0.011	0.019	0.021	0.019
	0.007	0.015	0.009	0.02	0.021	0.018
10	0.007	0.015	0.008	0.02	0.021	0.018
	0.006	0.016	0.009	0.02	0.023	0.019
	0.008	0.013	0.01	0.021	0.018	0.018
11	0.006	0.016	0.008	0.021	0.022	0.018
	0.007	0.016	0.008	0.02	0.021	0.018
	0.007	0.016	0.008	0.021	0.021	0.018
12	0.007	0.013	0.009	0.021	0.018	0.017

## Sheet: Figure 3f.
Time (h)	∆24811-41 + pSU-aau (no carbon)			∆24811-41 + pSU-aau + D-ribulose
0	0.011	0.028	0.012	0.017	0.017	0.019
	0.014	0.029	0.013	0.018	0.018	0.015
	0.014	0.028	0.013	0.02	0.018	0.017
1	0.014	0.03	0.014	0.02	0.02	0.018
	0.013	0.029	0.013	0.021	0.02	0.019
	0.012	0.03	0.012	0.022	0.022	0.019
2	0.012	0.027	0.014	0.022	0.02	0.021
	0.011	0.026	0.013	0.023	0.021	0.022
	0.012	0.028	0.013	0.026	0.024	0.023
3	0.012	0.028	0.013	0.027	0.024	0.025
	0.011	0.027	0.012	0.03	0.028	0.026
	0.01	0.028	0.012	0.029	0.029	0.027
4	0.011	0.025	0.011	0.033	0.029	0.028
	0.01	0.024	0.011	0.034	0.031	0.032
	0.01	0.026	0.012	0.036	0.036	0.035
5	0.009	0.026	0.011	0.039	0.04	0.038
	0.01	0.025	0.011	0.044	0.044	0.043
	0.009	0.027	0.012	0.05	0.049	0.048
6	0.01	0.026	0.011	0.058	0.054	0.054
	0.008	0.024	0.01	0.062	0.055	0.057
	0.009	0.024	0.009	0.066	0.07	0.063
7	0.01	0.025	0.011	0.075	0.068	0.071
	0.008	0.024	0.009	0.086	0.074	0.082
	0.009	0.025	0.009	0.092	0.079	0.088
8	0.008	0.024	0.01	0.101	0.089	0.091
	0.008	0.025	0.01	0.108	0.096	0.1
	0.009	0.021	0.01	0.122	0.1	0.113
9	0.008	0.023	0.009	0.142	0.118	0.128
	0.009	0.023	0.009	0.14	0.132	0.135
	0.008	0.023	0.009	0.131	0.142	0.129
10	0.007	0.023	0.008	0.12	0.131	0.115
	0.006	0.025	0.009	0.12	0.123	0.116
	0.008	0.021	0.009	0.119	0.123	0.114
11	0.007	0.024	0.008	0.118	0.123	0.113
	0.007	0.025	0.008	0.116	0.122	0.111
	0.006	0.023	0.008	0.116	0.124	0.111
12	0.007	0.021	0.008	0.117	0.121	0.11

[truncated: 21 more sheets: Figure 4a., Figure 4b., Figure 4c., Figure 5c., Figure 5d., Figure 5e., Figure 5f., Figure 6a., Figure S1a., Figure S1b., Figure S1c., Figure S2., Figure S3., Figure S4., Figure S6a., Figure S6b., Figure S6d, Figure S11a., Figure S12a., Figure S12b. …]
